# Supplementary material for: Phylogenetic Analysis Guides Transporter Protein Deorphanization: A Case Study of the SLC25 Family of Mitochondrial Metabolite Transporters
Source: Biomolecules. 2023 Aug 28;13(9):1314. doi: 10.3390/biom13091314 (PMC10526428; doi:10.3390/biom13091314)
Supplement: Supplementary file 1 [file biomolecules-13-01314-s001.zip]

Archive with 7 entries (6 files):
- DataS1_SLC25_sequences.txt
- DataS2_alignment file_SCL25_MO_MAFFT_BLOSSUM.afa
- Figure S1.pdf
- __MACOSX/
- __MACOSX/._DataS1_SLC25_sequences.txt
- __MACOSX/._DataS2_alignment file_SCL25_MO_MAFFT_BLOSSUM.afa
- __MACOSX/._Figure S1.pdf
