# Supplementary material for: Phylogenetic Analysis Guides Transporter Protein Deorphanization: A Case Study of the SLC25 Family of Mitochondrial Metabolite Transporters
Source: Biomolecules. 2023 Aug 28;13(9):1314. doi: 10.3390/biom13091314 (PMC10526428; doi:10.3390/biom13091314)
Supplement: Supplementary file 1 [file biomolecules-13-01314-s001.zip › DataS2_alignment file_SCL25_MO_MAFFT_BLOSSUM.afa]

>sp|Q8NE86|MCU_HUMAN_Calcium_uniporter_protein,_mitochondrial_OS=Homo_sapiens_OX=9606_GN=MCU_PE=1_SV=1
------------------------------------------------------------
-----------MAAAA----------------------------------GRSLLLLLSS
RGGGGG----------------------------GAG-----------------------
------------------------------------GCGALTA-----------------
-----------GC------------------------------------------FPGLG
VSRHRQQQHHRTVHQRI---------------ASWQNLGAV-------------------
------------------------------------------------------------
----------------------------Y----------CSTVV-PS-------------
----------------------------DD------V------TV-VYQNGLPVISVRLP
S------RRERCQFTLK------PISDSVG---------VFLRQLQ--EEDRGIDRVA--
-------------------------------------IYSPDGVRVAASTGIDLL-LLDD
FKLVINDLT-------YHVRPPKRDLL---------------------------------
-----------------SHENA----ATL-------------NDV-KTLVQQLYTTLCIE
QHQLNKERELIERLEDLKEQ-----------L--------APLEKVR-----IEISRKAE
KRTTLVLWGGLAYMATQFGILARLT--------------------WWEYSWDIMEP----
-----------------------------VTYFITYGSAMAMYAYFVM--------TRQE
YV-------------------------------------------YPE--ARDRQYL---
---------------LFFHKGAKKSRFDLEKYNQLKDAIAQA-EM-------DLKRLRDP
LQVHLPLRQIGE----------------------------------------KD------
--------------------------------------------------------
>G5EDJ9|CAEEL_SLC_(SoLute_Carrier)_homolog_OS=Caenorhabditis_elegans_OX=6239_GN=CELE_Y43C5B.3_PE=1_SV=1
------------------------------------------------------------
------------------------------------------------------------
------------------------------------------------------------
-------------------------------------SIRTAL-----------------
-------------------------------------------------------YP-LA
VLRSQLQLQKQNTV----------------------------------------------
------------------------------------------------------------
----------------------------Y-RSTFHAYS---DIS-KR-------------
----------------------------EG------F-RG------LYRGFWITVPQIG-
C--------SFIYSTIF---------EKCR---------AVLHEQ---------------
---GIQSVG-----------G-----VA---------A--VAGG---LASFATQS-IFVP
TDIIAQYMM---------IYKNTDKLT-----------------------------AGHD
K-SV-IDGVRNHVKNG--------------------------SGLGTSVIKAIY------
-----------------KTD----G------I--------LGF----------------Y
RGFWASTAVYVPQMLTFWPSYYWML-GLF---------NKLH------------------
--------PAT------------NRSLL-FDQAVA-ATLGGVISTVATNPMELFR-VRLQ
V--H-----------------------------------------RGS----YSKTL-ET
MLRDEKT--------AVFTKGLTPRIIANSMYSGLVVVGYEI-----------VKRLCAK
E-----------------------------------------------------------
--------------------------------------------------------
>Q9U2J0|CAEEL_SLC_(SoLute_Carrier)_homolog_OS=Caenorhabditis_elegans_OX=6239_GN=slc-25a46_PE=1_SV=1
--------------------MPTQFIRNRSAFPQGTNNDIDDFQYQNDFSSSSHQLPSTA
SGYSEHSSHQNFQNHSPPP---------------------------------GKATTDPL
AGAL----------------LG------------LSD-----------------------
-----------------------------------VITKSLIS-----------------
-------------------------------------------------------HP-CG
VLRRQCQVHQFAGS----------------------------------------------
------------------------------------------------------------
----------------------------LHLTPVTLIPVICNSV-AK-------------
----------------------------QG------I-QT------FWKGAIG---SSVL
W--------GL-TNVTE----------------------IVLGD----------------
--LMGLPRT---FVVNGSA-E-----KYWKH------I---------VLKGVTFV-TMTP
FYISSFIET---------VRSES-------------------------------------
--GIG------------GED----------------------NKI-LDVL----------
------------------VK----GVDRMRYFLTSGRDPSRRF--------------SII
HLAIPTAGFQVGHYMLQTALYHQFF-RMA-KR----YV-NRKSP----------------
A-------------------EKTTYHDF-LPQMFA-QTSSMVLTDLILYPFETIV-HRMY
I--QGT---RTLIDN--MDTGLSAVSM-TVK--------------YSG----YFDCV-RQ
VLETEGF--------WALYAGVGAVLLEYSLHQGLQQLVRACFDR--------GSELLRK
ATQGHPVVQSSQITPPISAKSSFNGPISNSFPSAGAALLSPMSTPRKHSTPPKDP-TEFP
TFGETVSQIGSPYQMPDRPNVFGSPPNRTRATHDSTQSLPPLQLNIRPSSGDPFSG
>H2KYJ5|CAEEL_MiTochondrial_Carrier_Homolog_OS=Caenorhabditis_elegans_OX=6239_GN=mtch-1_PE=1_SV=1
MA------------EG--------------------------------------------
-------------------------------------------------------NQQDA
FLGL----------APEE--------------EKFAKS----------------------
------------------------------------LIAKLAL--------------SSL
S------------------------------------------------------LP-LT
VTRTLIQLGHEPFPL---------------------STGKTLVIA---------------
------------------------------------------------------------
-----------------------GRNAYFLPNFFSYMK---QLG-TT-------------
----------------------------RG-----YI------T--LWTGIDSAIAALAV
QGI------ASHRTQQY-------IDEYYPNIGG-----PLLNQDK--EEDE--------
--------------------LT--DAESFRRV-----I--RNGFRDSVIRVVAVT-AARP
FAVCFARQV---------AQ----------------------------------------
---VI------------GNE------TKY-------------TTC-AQALAVIG------
-----------------KQE----G-----------P---GGL----------------F
SGLAPQIVGELLVIWGVHLITHGIQ-RAI-LR---IEFGDTKNK----------------
------------------DETKAKAAKD-VHKFI--HTAVPFLVNSFGYPYSVVS-TVMA
V--AGS------------GLAVSFLPY-SPS--------------FNNW-HGAWDYL-RP
IGLKRGNRLFLREQVGAVTVGVDQQLYASNSYFA--------------------------
------------------------------------------------------------
--------------------------------------------------------
>M2OM|P90992|CAEEL_Mitochondrial_2-oxoglutarate/malate_carrier_protein_OS=Caenorhabditis_elegans_OX=6239_GN=misc-1_PE=1_SV=2
------------------------------------------------------------
------------GGVP---------------------------------------NVVKF
AFGG------------------------------TAG-----------------------
------------------------------------MGATLVV-----------------
-------------------------------------------------------QP-LD
LVKNRMQLSGTT------------------------------------------------
------------------------------------------------------------
------------------------GKKEY-RSSMHALT---SIM-KN-------------
----------------------------EG------V-FA------VYNGLSAGLLRQAT
Y--------TTTRLGTY---------AFLL-------E-RFTEKDK--------------
------------------------PLSFGMK------A--VLGM---TAGGIGSF-VGTP
AEIALIRMT---------GDGRL--PV---------------------------------
-----------------EQR------RNY-------------TGV-VNALTRIT------
-----------------KEE----G------V--------LTL----------------W
RGCTPTVLRAMVVNAAQLATYSQAK-QAL-LASG--KVQDGI------------------
-----------------------------FCHFLA-SMISGLATTIASMPVDIAK-TRIQ
S--MKVIDGKPE---------------------------------YKN----AFDVW-GK
VIKNEGI--------FALWKGFTPYYMRLGPHTVLTFIILEQ-----------MNAAYFQ
YV----------------------------------------------------------
--------------------------------------------------------
>_CMC1|Q21153|CAEEL_Probable_calcium-binding_mitochondrial_carrier_K02F3.2_OS=Caenorhabditis_elegans_OX=6239_GN=K02F3.2_PE=3_SV=3
------------------------------------------------------------
--------------------------------------------------------AYRF
LLGS------------------------------VAG-----------------------
------------------------------------ACGATAV-----------------
-------------------------------------------------------YP-ID
LVKTRMQNQRTS----------------------GSFVGE--VM----------------
------------------------------------------------------------
----------------------------Y-KNSLDCFK---KVV-KF-------------
----------------------------EG------L-LG------LYRGLLPQIVGVAP
E--------KAIKLTMN---------DYMR---------DKFT-K---------------
----------------DGK-I-----PLYGE------I--IAGG---TGGMCQVV-FTNP
LEIVKIRLQ---------TAGEVQ-------------------------------QAGKK
I------------------------------------------GV-FTVL----------
-----------------KEL----G------F--------LGL----------------Y
KGSRACFLRDIPFSAIYFPAYAHAK-LAS---------ADED------------------
-----------------------GMNSP-GTLFAS-AFIAGVPAAGLVTPADVIK-TRLQ
VA-ARA----GQT------------------------------T-YNG----VIDCA-RK
LIKEEGP--------MSLWKGTAARVCRSSPQFAVTLLTYEV-----------LQRLFY-
------------------------------------------------------------
--------------------------------------------------------
>ANT-1.1|O45865|CAEEL_ADP/ATP_translocase_OS=Caenorhabditis_elegans_OX=6239_GN=ant-1.1_PE=1_SV=1
------------------------------------------------------------
------------DTKK---------------------------------------FLIDL
ASGG------------------------------TAA-----------------------
------------------------------------AVSKTAV-----------------
-------------------------------------------------------AP-IE
RVKLLLQVQDASKAI---------------------------------------------
------------------------------------------------------------
-----------------------AVDKRY-KGIMDVLI---RVP-KE-------------
----------------------------QG------V-AA------LWRGNLANVIRYFP
T--------QAMNFAFK---------DTYK---------AIFLEGL--DKKKDFW-----
--------------------K-----FFAGN------L--ASGG---AAGATSLC-FVYP
LDFARTRLAA-------DIGKAN-------------------------------------
------------------DR-------EF-------------KGL-ADCLIKIV------
-----------------KSD----G------P--------IGL----------------Y
RGFFVSVQGIIIYRAAYFGMFDTAK-MVF-------------------------------
-------------------ASDGQKLNF-FAAWGI-AQVVTVGSGILSYPWDTVR-RRMM
M--QSG---RK------------------DIL-------------YKN----TLDCA-KK
IIQNEGM--------SAMFKGALSNVFRGTGGALV-LAIYDE-----------IQKFL--
------------------------------------------------------------
--------------------------------------------------------
>_DIF1|Q27257|CAEEL_Protein_dif-1_OS=Caenorhabditis_elegans_OX=6239_GN=dif-1_PE=2_SV=1
------------------------------------------------------------
--------------SD---------------------------------------VLLNF
IAGG------------------------------VGG-----------------------
------------------------------------SCTVIVG-----------------
-------------------------------------------------------HP-FD
TVKVRIQTMPMPKPG---------------------------------------------
------------------------------------------------------------
------------------------EKPQF-TGALDCVK---RTV-SK-------------
----------------------------EG------F-FA------LYKGMAAPLVGVSP
L--------FAVFFGGC---------A--------------VGKWL--QQT---------
--------------DPSQE-M-----TFIQN------A--NAGA---LAGVFTTI-VMVP
GERIKCLLQ---------VQQA----------------------------------GSAG
S----------------GVH--------Y-------------DGP-LDVVKKLY------
-----------------KQG----G------I--------SSI----------------Y
RGTGATLLRDIPASAAYLSVYEYLK-KKF--------SGEG-------------------
-------------------AQ-R-TLSP-GATLMA-GGLAGIANWGVCIPADVLK-SRLQ
TAPEG--------------------------------------K-YPD----GIRGVLRE
VLREEGP--------RALFKGFWPVMLRAFPANAACFFGLEL-----------TLAAFRY
------------------------------------------------------------
--------------------------------------------------------
>MFRN|Q23125|CAEEL_Mitoferrin_OS=Caenorhabditis_elegans_OX=6239_GN=mfn-1_PE=2_SV=1
------------------------------------------------------------
------------PTHS---------------------------------------VPVHL
TAGA------------------------------LAG-----------------------
------------------------------------AVEHCVM-----------------
-------------------------------------------------------FP-FD
SVKTRMQSLCPCPE----------------------------------------------
------------------------------------------------------------
-----TK---------------------C-PTPVHSLM---SIV-KR-------------
----------------------------EG------W-LR------PLRGVNAVAAGSMP
A--------HALYFTVY---------EKMK---------GYLT-----------------
----GNSAG------HSNT-L-----AY---------G--ASGV---VATLIHDA-IMNP
AEVVKQRMQ---------MA----------------------------------------
F----------------SP---------Y-------------GSS-LECARCVY------
-----------------NRE----G------V--------AAF----------------Y
RSYTTQLAMNVPFQAIHFMSYEFWQ-HVL---------NPEH------------------
-------K-----------------YDP-KSHLIA-GGLAGGLAAALTTPMDCVK-TVLN
T--QQA-------------AEADPANR------RIF--LQARYR-YRG----ISDAV-RT
IYSQRGL--------SGFSCGLQARVIFQVPATALSWSVYEL-----------FKFMLSF
E-----------------------------------------------------------
--------------------------------------------------------
>ANT-1.2|O01813|CAEEL_ADP/ATP_translocase_OS=Caenorhabditis_elegans_OX=6239_GN=ant-1.2_PE=1_SV=1
------------------------------------------------------------
-------------YRK---------------------------------------FLVDL
ASGG------------------------------TAA-----------------------
------------------------------------AISKTAV-----------------
-------------------------------------------------------AP-IE
RVKLLLQVSDVSETV---------------------------------------------
------------------------------------------------------------
-----------------------TADKKY-KGIMDVLA---RVP-KE-------------
----------------------------QG------Y-AA------FWRGNLANVLRYFP
T--------QALNFAFK---------DTYK---------KMFQEGI--DKNKEFW-----
--------------------K-----FFAGN------L--ASGG---AAGATSLC-FVYP
LDFVRTRLGA-------DVGKGV-------------------------------------
------------------DR-------EF-------------QGL-TDCFVKIV------
-----------------KSD----G------P--------IGL----------------Y
RGFFVSVQGIIIYRAAYFGMFDTAK-TLY-------------------------------
-------------------STDGQKLNF-FTTWAI-AQVGTVGSGYLSYPWDTVR-RRMM
M--QSG---RK------------------DIL-------------YKN----TLDCV-RK
IVKNEGI--------TALYKGGLSNVFRATGGALV-LTIYDE-----------IQHLI--
------------------------------------------------------------
--------------------------------------------------------
>_CMC2|Q20799|CAEEL_Putative_calcium-binding_mitochondrial_carrier_F55A11.4_OS=Caenorhabditis_elegans_OX=6239_GN=F55A11.4_PE=5_SV=1
------------------------------------------------------------
------------QEGI---------------------------------------WWRHL
VAGG------------------------------AAG-----------------------
------------------------------------AVSRTCT-----------------
-------------------------------------------------------AP-FD
RIKVYLQVNS--------------------------------------------------
------------------------------------------------------------
-----SK------TN-------------R-LGVMSCLK---LLH-AE-------------
----------------------------GG------I-KS------FWRGNGINVIKIAP
E--------SAIKFMCY---------DQLK---------RLIQKKK--GN----------
-----------------EE-I-----STFER------L--CAGS---AAGAISQS-TIYP
MEVMKTRLA---------LR----------------------------------------
-----------------KTG-------QLD------------RGI-IHFAHKMY------
-----------------TKE----G------I--------RCF----------------Y
KGYLPNLIGIIPYAGIDLAIYETLK-RT--------------------------------
YVRYYETNSSEP--------------GV-LALLAC-GTCSSTCGQLSSYPFALVR-TRLQ
A--LSI----------------------------TRYSPQP-----DT----MFGQF-KY
ILQNEGV--------TGFYRGITPNFLKVIPAVSISYVVYEK-----------VRTGLGV
------------------------------------------------------------
--------------------------------------------------------
>ANT-1.4|G5EFU2|CAEEL_ADP/ATP_translocase_OS=Caenorhabditis_elegans_OX=6239_GN=ant-1.4_PE=1_SV=1
------------------------------------------------------------
------------DTRK---------------------------------------FLIDL
ASGG------------------------------TAA-----------------------
------------------------------------AVSKTAV-----------------
-------------------------------------------------------AP-IE
RVKLLLQVQDASLTI---------------------------------------------
------------------------------------------------------------
-----------------------AADKRY-KGIVDVLV---RVP-KE-------------
----------------------------QG------Y-AA------LWRGNLANVIRYFP
T--------QALNFAFK---------DTYK---------NIFQKGL--DKKKDFW-----
--------------------K-----FFAGN------L--ASGG---AAGATSLC-FVYP
LDFARTRLAA-------DVGKAN-------------------------------------
------------------ER-------EF-------------KGL-ADCLVKIA------
-----------------KSD----G------P--------IGL----------------Y
RGFFVSVQGIIIYRAAYFGMFDTAK-MVF-------------------------------
-------------------TADGKKLNF-FAAWAI-AQVVTVGSGILSYPWDTVR-RRMM
M--QSG---RK------------------DVL-------------YKN----TLDCA-VK
IIKNEGM--------SAMFKGALSNVFRGTGGALV-LAIYDE-----------IQKFI--
------------------------------------------------------------
--------------------------------------------------------
>_CMC3|Q19529|CAEEL_Probable_calcium-binding_mitochondrial_carrier_F17E5.2_OS=Caenorhabditis_elegans_OX=6239_GN=F17E5.2_PE=3_SV=4
------------------------------------------------------------
-------------SGV---------------------------------------WWRHL
VAGG------------------------------VAG-----------------------
------------------------------------AMSRTCT-----------------
-------------------------------------------------------AP-FD
RIKVYLQVNS--------------------------------------------------
------------------------------------------------------------
-----TK------TN-------------K-LGVVSCVH---LLH-AE-------------
----------------------------GG------I-KS------FWRGNGINVIKIAP
E--------SAMKFMCY---------DQIK---------RWMQEYK--GG----------
-----------------AE-L-----STIER------L--LAGS---SAGAISQT-AIYP
MEVMKTRLA---------LR----------------------------------------
-----------------RTG-------QLD------------KGM-FHFAHKMY------
-----------------TKE----G------I--------KCF----------------Y
KGYLPNLLGIIPYAGIDLTVYESLK-SM--------------------------------
YTKYY-TEHTEP--------------GV-LALLAC-GTCSSTCGQLASYPLALVR-TRLQ
A--RAI---------------------------SPKNSTQP-----DT----MVGQF-KH
ILQTEGF--------TGLYRGITPNFMKVIPAVSISYVVYEK-----------VRKQLGA
T-----------------------------------------------------------
--------------------------------------------------------
>SLC25A10|G5EE96|CAEEL_Oxoglutarate/malate_carrier_protein_OS=Caenorhabditis_elegans_OX=6239_GN=slc-25a10_PE=1_SV=1
------------------------------------------------------------
-------------KTK---------------------------------------RLGRW
YFGG------------------------------VAG-----------------------
------------------------------------AMAACCT-----------------
-------------------------------------------------------HP-LD
LLKVQLQTQ---------------------------------------------------
------------------------------------------------------------
-------------------------QQGK-LTIGQLSL---KIY-KN-------------
----------------------------DG------I-LA------FYNGVSASVLRQLT
Y--------STTRFGIY---------ETVK-------K--QLPQ----DQ----------
------------------------PLPFYQK------A--LLAG---FAGACGGM-VGTP
GDLVNVRMQ---------NDSKL--PL---------------------------------
-----------------EQR------RNY-------------KHA-LDGLVRIT------
-----------------REE----G------F--------MKM----------------F
NGATMATSRAILMTIGQLSFYDQIK-QTL-ISSG--VAEDNL------------------
-----------------------------QTHFAS-SISAASVATVMTQPLDVMK-TRMM
N--AAP----GE---------------------------------FKG----ILDCF-MF
TAK-LGP--------MGFFKGFIPAWARLAPHTVLTFIFFEQ-----------LRLKFGY
A-----------------------------------------------------------
--------------------------------------------------------
>ADP/ATP-translocase|P91270|CAEEL_ADP/ATP_translocase_OS=Caenorhabditis_elegans_OX=6239_GN=CELE_F25B4.7_PE=1_SV=2
------------------------------------------------------------
------------DVIK---------------------------------------FSKDF
MAGA------------------------------TAA-----------------------
------------------------------------AISKTVI-----------------
-------------------------------------------------------AP-VE
RVKLILQLQNSQTTL---------------------------------------------
------------------------------------------------------------
-----------------------ALENRY-KGIVDCFI---RVP-RE-------------
----------------------------QG------F-LS------FWRGNWVNILRSCS
Q--------ESLGLSFK---------EFFR---------KYSLEGV--DPKTQHSR----
--------------------------WLVGN------L--VAGG---GSGCATLA-TIYP
LDFIRTRLAI-------DLGKRK-------------------------------------
-----------------SDR-------EF-------------TGM-FDCAKKII------
-----------------KSD----G------V--------PGL----------------Y
KGLIPSLQYMIIYRGAYYGLFDTTA-PYM-------------------------------
--------------------NSDGKMTF-TEAFLV-GQVVTLIAAMTSYPLDTVR-RRLM
M--GAG---KKTLP-------------------------------FNN----TISCI-KY
IYTKEGP--------KAFFHGALVNAIRGTGAALV-LAIYNE-----------LQKYM--
------------------------------------------------------------
--------------------------------------------------------
>ADP/ATP-translocase|Q18683|CAEEL_ADP/ATP_translocase_OS=Caenorhabditis_elegans_OX=6239_GN=C47E12.2_PE=1_SV=1
------------------------------------------------------------
------------DAQK---------------------------------------FAIDL
LIGG------------------------------VSA-----------------------
------------------------------------SVSKTVV-----------------
-------------------------------------------------------AP-IE
RVKILLQVQYSHKDI---------------------------------------------
------------------------------------------------------------
-----------------------PADKRY-NGIIDAFV---RVP-KE-------------
----------------------------QG------F-VS------FWRGNMTNVIRYFP
T--------QAFNFAFN---------DLYK---------SILLKNM--KRENNVL-----
--------------------S-----YSVRT------L--VSGG---LAGCSSLC-IVYP
LDFIRTRLSA-------DINHHT-------------------------------------
------------------KR-------EY-------------KGL-VDCTMKTV------
-----------------KNE----G------F--------SAL----------------Y
RGFAISLQTYFIYRSVYFGLYDAIR-NTI-------------------------------
-------------------NTDKKKLPF-YASFAI-AQGVTVLSSYLTYPWDTVR-RRMM
V--KG------------------------QLS-------------TSK----AFSAA-RK
IVHEEGV--------RGLYKGALANIFRSAGGALV-MALYEE-----------IHKHM--
------------------------------------------------------------
--------------------------------------------------------
>ADP/ATP-translocase|Q21809|CAEEL_ADP/ATP_translocase_OS=Caenorhabditis_elegans_OX=6239_GN=CELE_R07E3.4_PE=3_SV=1
------------------------------------------------------------
------------DVLE---------------------------------------TSKKC
LAGS------------------------------AAA-----------------------
------------------------------------AISKTTT-----------------
-------------------------------------------------------AP-FD
RVKLVLQLQRQSEFAM--------------------------------------------
------------------------------------------------------------
--------------------------AEY-NGIRDCIS---KIR-LE-------------
----------------------------QG-----A--MA------LWRGNGAGVARCLP
N--------HTLNFAFR---------DIYR---------NTLLKNV--DRNESFGK----
--------------------------FLAGT------F--VSGG---LGGATTLF-MLYP
FDFARTRLAL-------DVKKD--------------------------------------
-----------------GSR-------KY-------------KGM-VDCLKKIK------
-----------------ASE----G------V--------ASW----------------Y
KGLSSALQFVIASRAIFFGIFDSIR-TSV-------------------------------
--------------------EDPKSLNF-AACWAI-AQISITTSGMVCYPLDTVR-RSMM
M--QSG---KQIKQ-------------------------------YTS----TKDCW-KT
LYKKDGI--------NGFYRGALTNSLRSTGGALIITFYYE------------FSKYM--
------------------------------------------------------------
--------------------------------------------------------
>MPCP|P40614|CAEEL_Phosphate_carrier_protein,_mitochondrial_OS=Caenorhabditis_elegans_OX=6239_GN=F01G4.6_PE=2_SV=1
------------------------------------------------------------
--------------GK---------------------------------------YYAYC
ALGG-----------------------------VLSC-----------------------
------------------------------------GITHTAI-----------------
-------------------------------------------------------VP-LD
LVKCRIQVNPEK------------------------------------------------
------------------------------------------------------------
----------------------------Y-TGIATGFR---TTI-AE-------------
----------------------------EG------A-RA------LVKGWAPTLLGYSA
Q--------GLGKFGFY---------EIFK---------NVYADML--GEENAYL-----
-------------------------------YRTSLYL--AASA---SAEFFADI-LLAP
MEATKVRIQ---------TS----------------------------------------
--------------------------PGAP------------PTL-RGCAPMIY------
-----------------KAE----G------L--------TGF----------------Y
KGLPPLWMRQIPYTMMKFACFEKTV-EAL---------YQYVVP----------------
----------KPRAEC------SKAEQL-VVTFVA-GYIAGVFCAIVSHPADTVV-SKLN
Q--DSQ---A---------------------------------------------TA-GG
ILKKLGF--------AGVWKGLVPRIIMIGTLTALQWFIYDS-----------VKVALNL
P-----------------------------------------------------------
--------------------------------------------------------
>TXTP|P34519|CAEEL_Putative_tricarboxylate_transport_protein,_mitochondrial_OS=Caenorhabditis_elegans_OX=6239_GN=K11H3.3_PE=3_SV=1
------------------------------------------------------------
------------PSEK---------------------------------------TVRGI
VIGG------------------------------ITG-----------------------
------------------------------------GIEICIT-----------------
-------------------------------------------------------FP-TE
YVKTQLQLDERSAT----------------------------------------------
------------------------------------------------------------
-----PK---------------------F-RGPIDCVK---QTV-NG-------------
----------------------------HG------F-FG------LYRGLSVLLYGSIP
K--------SSFRFGTF---------EYLK---------SQAADER--GN----------
--------------------L-----SPVMR------L--LCGL---GAGLSEAVFAVTP
METVKVKFI----------------------------------------------HDQGL
A----------------QPK--------Y-------------KGF-VHGVGCIV------
-----------------KAE----G------L--------GGI----------------Y
KGVTATMAKQGSNQAIRFFVMETLK-DWY---------RG--------------------
-------GDNTQ------------PISK-PIVGLM-GAVAGAASVYGNTPIDVVK-TRMQ
--------------------GLEAK------------------K-YKN----TLDCA-MQ
IWKKEGF--------FAFYKGTVPRLSRVCLDVGITFMIYDS-----------IIEFLDV
Y-----------------------------------------------------------
--------------------------------------------------------
>SLC25A18.2|Q20847|CAEEL_SLC_(SoLute_Carrier)_homolog_OS=Caenorhabditis_elegans_OX=6239_GN=slc-25a18.2_PE=1_SV=1
------------------------------------------------------------
------------QPIR---------------------------------------YLPKV
LNGG------------------------------ISG-----------------------
------------------------------------IVGVSCV-----------------
-------------------------------------------------------FP-MD
LVKTRLQNQK----------------------------GT--SK----------------
------------------------------------------------------------
----------------------------Y-TGIADCFK---KSW-QA-------------
----------------------------GAPGRLNQI-KG------MYQGASVNIFLITP
E--------KAIKLVAN---------DFFR---------HALMKDH--------------
----------------DER-L-----STPRG------M--IAGA---SAGFCQVV-ITTP
MELLKIRMQ---------QS----------------------------------------
-----------------SDK----------------------VKA-TKLIWNLL------
----------------TKDG----G------V--------RAL----------------Y
KGLGPTMARDVSFSAMYFPLFAYLD-GLG---------PRKK------------------
--------------------DDSGDAVF-WASFVS-GLTAGATASLSVTPLDVVK-TRIQ
T---GG---SN----------------------------------YNG----IFHAF-YR
ILADEGV--------KALFKGAICRMMVMAPLFGIAQTVYYV-----------GSA----
------------------------------------------------------------
--------------------------------------------------------
>SLC25A18.1|Q93540|CAEEL_SLC_(SoLute_Carrier)_homolog_OS=Caenorhabditis_elegans_OX=6239_GN=slc-25a18.1_PE=1_SV=2
------------------------------------------------------------
------------NNFS---------------------------------------YGPKI
MNGG------------------------------LAG-----------------------
------------------------------------IIGVSCV-----------------
-------------------------------------------------------FP-ID
LVKTRLQNQTV------------------------GADGK--LQ----------------
------------------------------------------------------------
----------------------------Y-SGIADCAK---QTW-RS-------------
----------------------------GGASTLAKF-RG------MYSGSGVNILLITP
E--------KAIKLVAN---------DFFR---------HKLAKEG--------------
----------------EKQ-L-----SVGRG------M--LAGG---LAGMFQIS-VTTP
MELLKIQMQ---------DQGRTLKP----------------------------------
G----------------QQK----------------------LSA-TQLTMKLV------
-----------------KEN----G------I--------AAL----------------Y
KGLSSTLARDVTFSVIYFPLFAYLD-SLA---------PRKP------------------
--------------------DGSGDAVF-YGSFLA-GLTSGAASSFCVTPLDVIK-TRMQ
TI-NKG---ANEI------------------------------V-YKN----IPDAF-VT
IFKNEGP--------KALFKGAACRMMVMAPLFGIAQTVYYI-----------GVA----
------------------------------------------------------------
--------------------------------------------------------
>SLC25A29|Q8I4M0|CAEEL_SLC_(SoLute_Carrier)_homolog_OS=Caenorhabditis_elegans_OX=6239_GN=slc-25a29_PE=3_SV=1
------------------------------------------------------------
--------------MS---------------------------------------ALLDL
FAGS------------------------------LGG-----------------------
------------------------------------AAGVLAG-----------------
-------------------------------------------------------HP-LD
TVKVRLQTQSGPTP----------------------------------------------
------------------------------------------------------------
---------------------------QY-RGTFHCFK---LIV-QK-------------
----------------------------EG------F-RG------LYKGMSSPLLSLSA
I--------NAIVFGVH---------G---------------GTCR--QME---------
--------------DPDSI-T-----SH---------F--VGGC---AAGMAQSV-IAAP
TERIKLLLQ---------IQ-------------------------------------DDK
A----------------HTK--------F-------------NGP-IDATKQLL------
-----------------RTH----G------L--------KSL----------------T
RGFLATVARDAPAFGVYFASYEWMA-RSM--------CKDG-------------------
-------------------ET-S-TLSS-GQLLFA-GGTAGMLSWLFNYQTDIIK-SRFQ
A--DN--------------------------------------S-YKS----YMHCI-KQ
TYLERGY--------RGFFVGLNSALIRAFPSNAATFFTVEW-----------TYRILLD
FN----------------------------------------------------------
--------------------------------------------------------
>_YQ51|Q09461|CAEEL_Uncharacterized_mitochondrial_carrier_C16C10.1_OS=Caenorhabditis_elegans_OX=6239_GN=C16C10.1_PE=3_SV=2
------------------------------------------------------------
------------LSVG---------------------------------------VLQQV
SASS------------------------------SGA-----------------------
------------------------------------IVTSLFM-----------------
-------------------------------------------------------TP-LD
VVKIRLQQQTRPF-----------------------PKGECFYYH---------NGLMEH
-VCVS------------------------------------CEVRKPC------------
--EWYQRPGN------------------F-RGTADAIV---KIA-RH-------------
----------------------------EG------I-RS------LWSGLSPTMVMALP
A--------TVFYFTTY---------DNLS---------VWLKKKM--CCRRAFS--PEK
WTPPDWS----------------------AA------A--VAGI---VARTIAVT-VVSP
IEMIRTKMQ---------------------------------------------------
-----------------SKR------LTY-------------HEI-GHLVRSSM------
-----------------ATK----G------I--------SSF----------------Y
LGWTPTMLRDIPFSGIYWAGYDLFK-TNL-QR----------------------------
-------------------RQGPDHNPF-VVSFVS-GAAAGVVASIFTHPFDVIK-TNCQ
I--RIG---GSIDD------------M------------------NKS----ITTVI-KD
MYHSRGI--------SAFSSGLVPRLVKVSPSCAIMISFYEY-----------FKFLFQK
NH----------------------------------------------------------
--------------------------------------------------------
>SLC25A26|Q18934|CAEEL_SLC_(SoLute_Carrier)_homolog_OS=Caenorhabditis_elegans_OX=6239_GN=slc-25a26_PE=1_SV=1
------------------------------------------------------------
------------EEGS---------------------------------------VVRWL
VCGA------------------------------TAG-----------------------
------------------------------------LAVDIGL-----------------
-------------------------------------------------------YP-LD
TIKSRMQSKQG-------------------------------------------------
------------------------------------------------------------
------------------------------------------FI-AA-------------
----------------------------GG------F-KD------IYRGMISVLVGSAP
G--------AAIFFLTY---------KYINGQMK-----QVIEERN--A-----------
----------------------------LVD------A--VSAS---LAEIAACA-VRVP
TELCKQRGQ---------V-----------------------------------------
------------------NK---------------------NERL-TLICKEIM------
-----------------ETK----G------I--------RGF----------------Y
RGYGSTVAREIPFSIIQFPIWEALK-RAV-AN-----KKES-------------------
-----------------------GRCSP-LEGAAC-GSVAGFIAAGLTTPLDVAK-TRIM
LT-KNG---PAP-----------------------------------G----ILSTL-KE
VYTSNGV--------RGLYSGVVPRVMWISGGGFVFFGAYET-----------AMHFTKF
------------------------------------------------------------
--------------------------------------------------------
>G5EEG6|CAEEL_Carrier_protein_(C2)_OS=Caenorhabditis_elegans_OX=6239_GN=CELE_T09F3.2_PE=1_SV=1
------------------------------------------------------------
-------------DRE---------------------------------------AAIHF
IGGA------------------------------VGG-----------------------
------------------------------------TTGTAIT-----------------
-------------------------------------------------------CP-LE
VVKTRMQSSRG----------------LDAQSGPSTSSGSNSSKSSTSSSSTKSNGIFKS
-VVSQRNGFGSNFRGGQLALERIFNNGSLAALSKANLFNQFQNPSTTSLVQ--YCVRNLS
TSSTPPQPPT---------------AARRGTIVIKYIT---QVI-KT-------------
----------------------------EG------I-GA------LYKGLIPNLVGVAP
S--------KAVYFYTY---------STSK---------RFWNESE--VLIPNSAIVH--
-------------------------------------M--VSAG---SAGFVAAS-AVNP
IWLVKTRLQ---------LHQ---------------------------------------
---------------------------GH-------------IGI-WQMIKRVY------
-----------------HRE----G------F--------KGF----------------Y
KGVTASYA-GVSETMIQFCIYEYFR-GVL---------L---------------------
------SDANEMD---------KRKMDF-LNFMVA-GGSAKFIACVVAYPHEVVR-TRLR
E--E-------------------------------------TGK-SRG----FFKTL-YQ
LYK-EGY--------PAMYRGLSVQLMRTVPNTAITMGTYEF-----------VVYMLHH
------------------------------------------------------------
--------------------------------------------------------
>Q18390|CAEEL_Uncharacterized_protein_OS=Caenorhabditis_elegans_OX=6239_GN=C33F10.12_PE=3_SV=1
------------------------------------------------------------
-------------SSQ---------------------------------------FYAMC
ALGG-----------------------------SLSC-----------------------
------------------------------------GLTHFAI-----------------
-------------------------------------------------------TP-LD
IVKCRIQVNKEK------------------------------------------------
------------------------------------------------------------
----------------------------Y-GSMVQGFK---VTI-AE-------------
----------------------------DG------V-RG------LARGWAPTFIGYSA
Q--------GLGKFGFY---------EVFK---------NIYSSAL--GEENAYI-----
-------------------------------WRTSIYL--AASA---SAEFFADI-FLAP
MEAVKVRMQ---------TS----------------------------------------
--------------------------PTAP------------TTL-RACAPMIY------
-----------------KQE----G------L--------TGF----------------F
KGLPPLWTRQIPYTMMKFTCFEKTV-ELL---------YQYVVP----------------
----------KPRAQC------SKSEQL-AVTFTA-GYIAGVFCAVVSHPPDVLV-SKLN
Q--DSN---A---------------------------------------------SV-GS
LVKQLGF--------KGLWGGLGPRIIMVGTLTALQWFIYDS-----------FKVAMNL
PRPPPP-------RMPESLKKKLGIP--------GTTEVAPVA--EKVAAPEKSAKSEKP
------------------------------GKVDKKQE------------------
>Q19422|CAEEL_Uncharacterized_protein_OS=Caenorhabditis_elegans_OX=6239_GN=CELE_F13G3.7_PE=1_SV=3
------------------------------------------------------------
--------------HL---------------------------------------NLYKF
YPMA-----------------------------LCSS-----------------------
------------------------------------WTIRCML-----------------
-------------------------------------------------------YP-MS
VVKSRLQLQRQNNV----------------------------------------------
------------------------------------------------------------
----------------------------Y-NGMRDAFV---KII-RQ-------------
----------------------------EG------I-GA------LYKGFWMTLPQLS-
A--------SFLYSSAY---------ERVR---------DLLQTHL--------------
---HITNHS-----------V-----VS---------A--LAGG---IASPCAQL-IFVP
TDIVAQHMM---------VHNNPEAFG-----------------------------GGEK
NIPV-ADAIR---KDGLEGR----------------------RTLGLRVIRAVY------
-----------------KVD----G------I--------FGF----------------Y
RGFLSAIMLYIPSTMVFWSTYYNSL-AVF---------RMIREK---------------V
TELEYGVKPTSPSEV-------DDRNLF-LDQAVS-GSIGGVASAMVTNPLEMLR-IRLQ
V--H-----------------------------------------RTT----YRETI-VR
LWKYEKA--------QVFTKGLAPRMVNNALYSSLVMLAYES-----------VKRFSVL
------------------------------------------------------------
--------------------------------------------------------
>Q21800|CAEEL_Uncharacterized_protein_OS=Caenorhabditis_elegans_OX=6239_GN=CELE_R07B7.10_PE=3_SV=2
------------------------------------------------------------
-------------------------------------------------------MYADF
IAGW------------------------------AAG-----------------------
------------------------------------GAGLLVG-----------------
-------------------------------------------------------HP-LD
TVKARLQTMNI-------------------------------------------------
------------------------------------------------------------
----------------------------Y-KGIVDCMV---KTM-KQ-------------
----------------------------ES------V-YG------LYKGMFVPFISTGA
L--------HSLLFAGY--------GAGLKFLNPG--DSNVMARKD--------------
--------------------L-----PMSDI------L--IASI---CGTLVQVG-PVIP
VELLKTKLQ---------VQRENIGHFSK-------------------------------
-----------------HSR------NLY-------------AGP-LECARETV------
-----------------RAE----G------V--------RGL----------------F
KGGSVVFCRDNIGYLFYIPVYEGLS-RYF---------RSHNLEN------T--------
-----------------------------WTQLFA-GGCAGVSGWISVCPLEVVK-NRIQ
A--DKS---------------------------------------HKTL---SPKEMTLK
IYREDGL--------RAFYRGGWAISLRGFVVNAVIFVVYEN-----------TYSFFD-
------------------------------------------------------------
--------------------------------------------------------
>SLC25A32|Q21084|CAEEL_SLC_(SoLute_Carrier)_homolog_OS=Caenorhabditis_elegans_OX=6239_GN=slc-25a32_PE=1_SV=1
------------------------------------------------------------
------------PDLT---------------------------------------NYEHL
IGGL------------------------------CGG-----------------------
------------------------------------VTSTVVC-----------------
-------------------------------------------------------HP-FD
LLKIRFSANEGSSLR---------------------------------------------
------------------------------------------------------------
-----PQ---------------------Y-SSYADAVR---KIV-RV-------------
----------------------------EG------V-RG------LYQGWTPSLIGASL
S--------WGLYFQWY---------NSLR---------TKIYENF--ST----------
------------------G-S-----KLANN------L--ISGC---ISGSAIMC-ITNP
IWLTKTRLC---------LQYE--------------------------------------
----------N------QQS------KKY-------------AGM-MDCLKKTV------
-----------------KQE----G------F--------FGL----------------Y
RGFVTGVI-GTTHGAVQIAAYSWII-DKR---------CQSQG-----------------
-------------------LPKDSFLSQ-TDYVIA-SSTSKVLATTITFPYQVLR-TRMQ
D--HNT---D-----------------------------------SRG----VWKTT-LK
TIHNEGI--------GGLWKGCLIANVRQLPAAVVTFLTYEN-----------VKRLVGM
TK----------------------------------------------------------
--------------------------------------------------------
>UCP4|O01883|CAEEL_UnCoupling_Protein_(Mitochondrial_substrate_carrier)_OS=Caenorhabditis_elegans_OX=6239_GN=ucp-4_PE=1_SV=2
------------------------------------------------------------
-----------FKK-----------------------------------------IATKY
FLSC------------------------------TAA-----------------------
------------------------------------LVAETVT-----------------
-------------------------------------------------------YP-LD
ITKTRLQI----------------------------------------------------
------------------------------------------------------------
---------------------AR-NKFTK-GGMVQVTY---DII-RR-------------
----------------------------EG------A-MA------LWTGVAPAITRHYI
Y--------TGIRMGAY---------EQIR-------LL-TFNK----EVEK--------
------------------------SFPLWKS------M--LCGA---FSGLIAQF-AASP
TDLVKVQMQ---------MEGLRR-LQ---------------------------------
-----------------KQP------LRY-------------TGA-TDCFRSLY------
-----------------RTQ----G------F--------FGL----------------W
IGWMPNCQRAALLNMADIATYDSVK-HGL-IDNF--ELKDNW------------------
-----------------------------LTHAVA-SACAGLAAAIVSLPSDVVK-TRMM
D--QIR----HELDAKMMHKKNTHVDL------------------YKG----VVDCY-IK
IIKNEGF--------FSLYKGFLPSYIRMAPWSLTFWVSYEE-----------IRKWTGA
SS----------------------------------------------------------
--------------------------------------------------------
>Q17970|CAEEL_Uncharacterized_protein_OS=Caenorhabditis_elegans_OX=6239_GN=C14C10.1_PE=3_SV=1
------------------------------------------------------------
--------------PK---------------------------------------FYVLC
GMGG-----------------------------SICC-----------------------
------------------------------------GFTHLVI-----------------
-------------------------------------------------------TP-LD
IVKCRMQVDPLK------------------------------------------------
------------------------------------------------------------
----------------------------Y-TGVVQGFK---VAV-AE-------------
----------------------------DG------V-RG------LARAWAPTTIGYSA
Q--------GFGKFGYY---------EIFK---------NVYGSML--SEENAYT-----
-------------------------------YRSWVYL--AAAS---SAEFFADF-FLAP
FEAVKVRMQ---------TS----------------------------------------
--------------------------STAP------------KTM-RECMPMIY------
-----------------KKE----G------M--------YGF----------------F
KGLPPLWTRQIPYTTVKFVCFERIM-ELM---------YTHVVP----------------
----------KPRAEC------TKMEQL-LVTFSA-GYLAGILCAVASHPPDVIV-SQLN
Q--DPN---A---------------------------------------------TL-TS
TAKKLGL--------KGMWAGLGARIIMIGTITAMQWFIYDG-----------WKVVMGI
------------------------------------------------------------
--------------------------------------------------------
>SLC25A21|O62347|CAEEL_SLC_(SoLute_Carrier)_homolog_OS=Caenorhabditis_elegans_OX=6239_GN=slc-25a21_PE=1_SV=3
------------------------------------------------------------
--------------KE---------------------------------------GGRQI
TAGG------------------------------SAG-----------------------
------------------------------------LVEVCLM-----------------
-------------------------------------------------------YP-LD
VVKTRLQLGQ---------------------------------Q----------------
------------------------------------------------------------
----------------------------D-KGMMDCVV---KTL-KN-------------
----------------------------EG------I-GG------FYKGILPPILAETP
K--------RATKFFTF---------EQYK---------IAFTH-S--------------
----------------EIP-L-----PVTMS------F---AGL---FSGLTEAI-VICP
FEVVKVRLQ---------ADRNSSVKE---------------------------------
----------------------------Q-------------RST-ASMAREIY------
-----------------RNEG--FG------T--------SGL----------------Y
RGLGATLGRHGAWNMVYFGLYHSCR-EVI---------PD--------------------
-------------------AKQNPTSNL-IGRIAL-GFTAGSLASIFNIPFDVAK-SRIQ
GP-QPD---PFTR------------------------------K-YSG----TMQTI-SL
VYKEEGF--------GALYKGLLPKVMRLGPGGAVMLIVYDE-----------VYSWLQK
NT----------------------------------------------------------
--------------------------------------------------------
>SLC25A42|Q93717|CAEEL_SLC_(SoLute_Carrier)_homolog_OS=Caenorhabditis_elegans_OX=6239_GN=slc-25a42_PE=1_SV=1
------------------------------------------------------------
------------QRPS---------------------------------------VVLSL
SAGA------------------------------IAG-----------------------
------------------------------------ALAKTTI-----------------
-------------------------------------------------------AP-LD
RTKIYFQVSSTRGYS---------------------------------------------
------------------------------------------------------------
----------------------------F-RSAIKFIK---LTY-RE-------------
----------------------------NG------F-FA------LYRGNSATMARVVP
Y--------ASMQFAAF---------EQYK---------KLLKVDE--NGSR--------
--------------------------TPVKR------Y--ITGS---LAATTATM-ITYP
LDTAKARLS---------VSSKL-------------------------------------
---------------------------QY-------------SSL-KHVFVKTY------
-----------------KEG----G------I--------QLL----------------Y
RGIYPTILGVIPYAGSSFFTYETLK---------------------------------IM
YRDHRGEVENS------------------YYRMLF-GMLAGLIGQSSSYPLDIVR-RRMQ
T-----------------------------------------GR-IPSG-WSPLRAL-IH
IYHTEGLK-------RGLYKGLSMNWLKGPIAVGVSFTTYEK-----------VLELVGH
L-----------------------------------------------------------
--------------------------------------------------------
>Q10050|CAEEL_Uncharacterized_protein_OS=Caenorhabditis_elegans_OX=6239_GN=CELE_T10F2.2_PE=1_SV=1
------D-----------------------------------------------------
-------------------------------------------------------GIIDL
LAGT------------------------------AGG-----------------------
------------------------------------IANVYAG-----------------
-------------------------------------------------------QP-LD
TVKVKVQTFP--------------------------------------------------
------------------------------------------------------------
--------------------------NLY-SNWIVCLK---DTY-KL-------------
----------------------------DG------I-RG------LYAGTLPALAANVA
E--------NAVLFTAY---------GYCQ---------KTIATLN--GLED--------
----------------VRQ-M-----TPLEN------A--FSGS---LAAVFAAT-VLCP
TELVKCKLQ---------AAREM-------------------------------------
-----------------KKK----------------------CTP-FSVCRDIM------
-----------------KDT----G------V--------RGF----------------F
VGMTPTLAREVPGYFFFFGAYETCR-FLL------------------------TDE----
-------------------GQKKEEIGL-VKTAMA-GSVGGMALWTSIYPADVVK-SRMQ
V--------------------------------------------TGG--GTFMSTL-GA
VVKENGI--------RGLYKGLLPTNLRTCFASGCLFVAYEE-----------TRKFFHY
V-----------------------------------------------------------
--------------------------------------------------------
>HPO-12|A3QMB9|CAEEL_Uncharacterized_protein_OS=Caenorhabditis_elegans_OX=6239_GN=hpo-12_PE=1_SV=1
------------------------------------------------------------
------------EPLT---------------------------------------SAEYS
EAGL------------------------------ASG-----------------------
------------------------------------IVTRMII-----------------
-------------------------------------------------------QP-LD
VLKIRFQLQEEPI------------------------RGK--------------------
-------------------------------------------KS---------------
-----GK---------------------Y-KGVMQSIF---LIT-RE-------------
----------------------------EG------A-HA------FWKGHIPAQGLSAT
Y--------GLVQFSSF---------EWLS---------QQAAKV---IPA---------
---------------DNQS-V-----RSTSD------F--ACGA---LSGCLAMT-AAMP
LDVIRTRLV---------AQKAG-------------------------------------
------------------HA-------VY-------------TGT-MHAVKHIW------
-----------------EKE----G------I--------AGY----------------F
RGWVPSVVQIAPFTGMQFALYNCFM-DLW-------------------------------
----PFNGYE----------------SA-GALFS--GAMAGTVAKTVLYPLDMVR-HRLQ
M--NGF-----------------E----------RAGFGKTSNY-SQG----LFKTI-GM
VVKNESW--------YGLFKGLWPSQIKAAANSGCAFLFYEI-----------FCDLIRQ
NK----------------------------------------------------------
--------------------------------------------------------
>O01256|CAEEL_Uncharacterized_protein_OS=Caenorhabditis_elegans_OX=6239_GN=CELE_T20D3.5_PE=3_SV=1
------------------------------------------------------------
------------------------------------------------------------
------------------------------------------------------------
------------------------------------------S-----------------
-------------------------------------------------------FS-I-
------------------------------------------------------------
------------------------------------------------------------
------------------------------------------------------------
------------------------------------------------------------
------------------------------------------------------------
-----------------------------CH------A--QAAF---LSGVCEA--MLCP
LERVQVLLQ---------------------------------------------------
-----------------TTI----FHDKF-------------KNT-LHTFNR-L------
-----------------RDY----G------Y--------REY----------------Y
RGFSVILIRNSLSNTIFFTLRDPLK-QKI-VG-----IPQAG------------------
-------------------RLPESLQQL-IGDFVA-GSLLGATISTAFFPLGVIK-NHMQ
A--KVG---VK----------------------------------YES----GFKVF-RD
VWQLRNRS------LRGLYLGVHLNFTRSLVAWGIINSMYGI-----------LRRAL--
APF---------------------------------------------------------
--------------------------------------------------------
>Q9VJA5|DROME_FI08023p_OS=Drosophila_melanogaster_OX=7227_GN=Slc25A46b_PE=2_SV=1
-----------------MECQELKLVTDKELIDKNLEKEEQ-------TCN----LVPAW
SPRNPLENSIDCREKSI--VE-NINADQDAIAKIQYLSSEHAKLDKYLDNQEQDESLRKY
LVVG----------------VH------------WVS-----------------------
-----------------------------------LLTEHVLS-----------------
-------------------------------------------------------HP-FL
VLRWQCQVYNASKC----------------------------------------------
------------------------------------------------------------
----------------------------YHLHPFTLLPCIVHLH-RR-------------
----------------------------QG------L-TT------LWKGMGS---CLLV
R--------GM-SCAID----------------------DVISK----------------
--LSSWPKE---LDSRTTL-K-----RFGQH------V---------LLKSVSIA-LVLP
FHTVSLVKT---------VQSG--------------------------------------
---IA------------SDK----------------------TGL-FDVL----------
------------------RE----GGARI--FSWRSPQNTRML--------------PTW
ALIGPSISIGITKYLFNLLIHGVST-RMM-QR----RM----------------------
---LENRCEK---------NPDNKLENQ-NAKTYA-GLIAMLTTEVVFFPLETIL-HRLE
L--QGT---RTIIDN--LDTGYSVVPV-LTD--------------YRG----LFDCY-RV
TVISEGA--------AGLYKGFGAMILQFVAQVAI-------------------------
------------------------------------------------------------
--------------------------------------------------------
>A0A6M3Q724|DROME_Uncharacterized_protein,_isoform_C_OS=Drosophila_melanogaster_OX=7227_GN=Dmel\CG6893_PE=3_SV=1
------------------------------------------------------------
---------------------------------------------------------PRW
WSGG------------------------------VAG-----------------------
------------------------------------AIAQCFT-----------------
-------------------------------------------------------AP-FD
LIEARMVV----------I-----------------------------------------
------------------------------------------------------------
--------------------------KKD-RGMASNLQ---QAI-RT-------------
----------------------------HG------F-IS------LYDGLSAQLLRQLT
Y--------TSMRFHLY---------EMGK-------E--HLDD----------------
------------------------PAGLLDK------V--LVAA---LAGCVAGV-VGTP
MELINTRMQ---------VNRAL--PK---------------------------------
-----------------ETR------WNY-------------RNV-FDGLYRVT------
-----------------REE----G------F--------TKL----------------Y
SGCFLSFMRSSLITISQNAAYDQAK-QIY-AEFF-HMKHDNT------------------
-----------------------------LLHLIS-SVTAAFVCGPIIKPIENLRYLRMV
D--SRR----------------------------------------------LINSI-SY
MMR-FGS--------RGPFRGMVPYVLRMVPNTVITFLSFEQ-----------LRVNFGY
IEIE------------------------------------------------DDE-----
--------------------------------------------------------
>Q9VXK8|DROME_GH15472p_OS=Drosophila_melanogaster_OX=7227_GN=Slc25A46a_PE=2_SV=1
M-------------AGMNEYSSLKFQAEYETHDDHLGKEHR-------TGDRDQHLPVTY
GPSKHLGSSLEEREKAI--VD---------------------------------------
-VVG----------------VQ------------WVS-----------------------
-----------------------------------LVTENLLS-----------------
-------------------------------------------------------HP-FV
VLRRQCQVYNASRR----------------------------------------------
------------------------------------------------------------
----------------------------YHLHPFQLLPSIVHLH-RR-------------
----------------------------QG------L-TT------LWKGVGS---CLLV
R--------GM-TLAID----------------------DFISK----------------
--VTSWPKD---VNSRTTL-K-----RFGQH------L---------LLKCISIG-LVVP
FYAASLVET---------VQSD--------------------------------------
---IA------------SEK----------------------PGL-FDVF----------
------------------RE----GSLRL--FYWSSPQKGRML--------------PAW
ALIGPSVSFGITKYLFNLVIRGVSS-RIM-RL----RIKN--------------------
--SQDGQGGK---------YQDTTLEQQ-NADIYA-SLIAIITTEVMFFPFETIL-HRLQ
L--QGT---RTIIDN--LDNGYDVVPI-LTN--------------YQG----VVDCY-QT
TIVSEGV--------SGLYKGFGAMILQFAAHVAV-------------------------
------------------------------------------------------------
--------------------------------------------------------
>Q9W3P6|DROME_CG10920-PA_OS=Drosophila_melanogaster_OX=7227_GN=Dmel\CG10920_PE=2_SV=2
------------------------------------------------------------
-MAHREY-------------------------------------------NRRDGQAEGL
GLGGGDADNSVRMRHPTPPPLAVQHARSGAMVVELAVDPSRAMRSTNQQQPIDRDQLRIS
TEESCQGSELVVASSHLSKKIQEHRRPNQLVRFCLRLGYNTLL-----------------
-------------------------------------------------------YP-YE
MAKVLIQLGHEPLQ-------------------AKPFVMR--------------------
------------------------------------------------------------
--LIQRRPRL------------------FLPSVHRYVQ---HIQ-HI-------------
----------------------------DG-----Y--TG------MYRGLTARLAASIV
DYLLGDLLLATLHFAPYKRGPK----EGL-----------SLKEFW--WN----------
-------------------------------------L--TRNS---LRITTVVV-ITHP
FYVVMVRQI---------AQ----------------------------------------
--FV-------------GGE------HVY-------------EGL-VGSLMTLA------
-----------------QQE----G------C--------AGL----------------F
AGMVPRLLGEWSVLFITSALSHLCR-RLL--------PMSELQHQ---------------
---------------------------------YN-TAVIQMMASLVAYPLEVTS-TCMA
G--TGA------------PLTACEPPS-MPL--------------YNH----WVDCL-TD
LYARGGQ-----------NRG-AILFWRTVPKIQLLRSKDNYT----------VRSI---
------------------------------------------------------------
--------------------------------------------------------
>UCP4c|Q9VMK1|DROME_Mitochondrial_uncoupling_protein_4C_OS=Drosophila_melanogaster_OX=7227_GN=Ucp4C_PE=2_SV=1
------------------------------------------------------------
--------------ARN--------------------------------------LFQLY
VNTF------------------------------IGA-----------------------
------------------------------------NLAESCV-----------------
-------------------------------------------------------FP-LD
VAKTRMQVDGEQAKK---------------------------------------------
------------------------------------------------------------
------------------------TGKAM-PTFRATLT---NMI-RV-------------
----------------------------EG------F-KS------LYAGFSAMVTRNFI
F--------NSLRVVLY---------DVFR-------RP-FLYQ----NERNE-------
-----------------------EVLKIYMA------L--GCSF---TAGCIAQA-LANP
FDIVKVRMQ---------TEGRRR-QL---------------------------------
-----------------GYD------VRV-------------NSM-VQAFVDIY------
-----------------RRG----G------L--------PSM----------------W
KGVGPSCMRACLMTTGDVGSYDISK-RTF-KRLL--DLEEGL------------------
-----------------------------PLRFVS-SMCAGLTASVLSTPADVIK-SRMM
N--QPV----DE---------SGKNLY------------------YKN----SLDCV-RK
LVREEGV--------LTLYKGLMPTWFRLGPFSVLFWLSVEQ-----------LRQWEGQ
S-----------------------------------------------------------
--------------------------------------------------------
>UCP4b|Q9VMK0|DROME_IP15246p_OS=Drosophila_melanogaster_OX=7227_GN=Ucp4B_PE=2_SV=1
------------------------------------------------------------
------------KKTP---------------------------------------PVELY
LTAF------------------------------ASA-----------------------
------------------------------------CSAEIVG-----------------
-------------------------------------------------------YP-FD
MCKTRMQIQGEIASRVG-------------------------------------------
------------------------------------------------------------
------------------------QKAKY-RGLLATAM---GIV-RE-------------
----------------------------EG------L-LK------LYGGISAMLFRHSL
F--------SGIKMLTY---------DYMR-------EKMIVPD----EDGR--------
-----------------------PQLSFLGS------C--ISGV---LAGATASV-LTNP
TELIKIQMQ---------MEGQRR-LR---------------------------------
-----------------GEP------PRI-------------HNV-LQALTSIY------
-----------------RTG----G------V--------VGL----------------W
KGTVPNTWRSALVTIGDVSCYDFCK-RFL-IAEF--DLVDNR------------------
-----------------------------EVQFVA-AMTAGVADAILSLPADVVK-SRIM
N--QPT----DE---------QGRGIH------------------YKG----SLDCL-SR
LVREEGF--------LAMYKGFIPYWMRVGPASVVFWMTFEQ-----------IRRFRGS
E-----------------------------------------------------------
--------------------------------------------------------
>UCP4a|Q9VX14|DROME_RH64870p_OS=Drosophila_melanogaster_OX=7227_GN=Ucp4A_PE=1_SV=1
------------------------------------------------------------
-------YADSF--------------------------------------------ACTY
IVSV------------------------------VAA-----------------------
------------------------------------SIAELAT-----------------
-------------------------------------------------------YP-LD
LTKTRLQIQGEGAAHSA---------------------G---------------------
------------------------------------------------------------
----------------------K-SNMQY-RGMVATAF---GIA-RE-------------
----------------------------EG------A-LK------LWQGVTPALYRHVV
Y--------SGVRICSY---------DLMR-------KE--FTQ----NGTQ--------
------------------------ALPVWKS------A--LCGV---TAGAVAQW-LASP
ADLVKVQIQ---------MEGRRR-LM---------------------------------
-----------------GEP------PRV-------------HSA-GHAFRQIV------
-----------------QRG----G------I--------KGL----------------W
KGSIPNVQRAALVNLGDLTTYDTIK-HLI-MNRL--QMPDCH------------------
-----------------------------TVHVLA-SVCAGFVAAIMGTPADVVK-TRIM
N--QPT----DE---------NGRGLL------------------YRG----SVDCL-RQ
TVSKEGF--------VALYKGFLPCWIRMAPWSLTFWLSFEQ-----------IRKMIGA
S-----------------------------------------------------------
--------------------------------------------------------
>TPC2|Q9W0Y9|DROME_AT11877p_OS=Drosophila_melanogaster_OX=7227_GN=Tpc2_PE=2_SV=1
------------------------------------------------------------
---------------V---------------------------------------QLMQA
VGGG------------------------------IAG-----------------------
------------------------------------AATRTIT-----------------
-------------------------------------------------------QP-LD
VLKIRFQMQVEPV------------------------TNH--------------------
-------------------------------------------KG---------------
-----SK---------------------Y-RGVIHAFK---SVY-AE-------------
----------------------------EG------M-RG------MFRGHNSGQVLSIS
Y--------ALVQFWSY---------EQLR---------SMAHQFD--YWR---------
---------------ERPF-L--------MF------F--ICGG---IAGCLGAV-AAQP
FDVVRTQMV---------AADPS-------------------------------------
-----------------SRR-------SQ-------------MNT-FTGLRKVY------
-----------------KME----G------W--------MGL----------------S
RGLPFTLVQVFPLVGANFLFYK-YL-NAA---------VL--------------------
MAKPPDQRQE----------------IH-GAFLFLNGALSGVLAKMIVYPADLLK-KRIQ
L--MAF-----------------KQ--------ERKTFGRNPE--CPT----ILGCI-TT
TFREEGI--------GGFYKGMLPTLLKAGLMSAVYFSIY---------------DMFKR
HYIAP-------------------------------------------------------
--------------------------------------------------------
>TPC1|Q7K0L7|DROME_LP01207p_OS=Drosophila_melanogaster_OX=7227_GN=Tpc1_PE=1_SV=1
------------------------------------------------------------
------------STRE---------------------------------------QLHQM
LAGG------------------------------LSA-----------------------
------------------------------------AITRSTC-----------------
-------------------------------------------------------QP-LD
VLKIRFQLQVEPL------------------------GKN--------------------
-------------------------------------------AAKEG-----PGA----
---LTSK---------------------Y-TSIGQAVK---TIY-RE-------------
----------------------------EG------M-LA------FWKGHNPAQVLSIM
Y--------GICQFWTY---------EQLS---------LMAKQTS--YLA---------
---------------DHQH-L--------SN------F--LCGA---AAGGAAVI-ISTP
LDVIRTRLI---------AQDTS-------------------------------------
-------------------K-------GY-------------RNA-TRAVSAIV------
-----------------RQE----G------P--------RGM----------------Y
RGLSSALLQITPLMGTNFMAYRLFS-DWA---------CA--------------------
FLEVSDRSQL----------------PT-WTLLGL-GASSGMLSKTIVYPFDLIK-KRLQ
I--QGF-----------------ES--------NRQTFGQTLQ--CHG----VWDCL-RL
TVRQEGV--------RGLYKGVAPTLLKSSMTTALYFSIY---------------DKLKQ
VRF---------------------------------------------------------
--------------------------------------------------------
>Shawn|Q9VWG0|DROME_GH21048p_OS=Drosophila_melanogaster_OX=7227_GN=Shawn_PE=2_SV=2
------------------------------------------------------------
------------FRIR---------------------------------------PLQQV
ASAC------------------------------TGA-----------------------
------------------------------------MVTACFM-----------------
-------------------------------------------------------TP-LD
VIKTRLQAQQQAL-----------------------LSNKCFLYC---------NGLMDH
-ICPC-----------------------------------GPDTPNPA------------
--AAKPAP-R------------------F-SGTIDAFI---KIS-RT-------------
----------------------------EG------I-GS------LWSGLSPTLISALP
S--------TIIYFVAY---------EQFK---------ARFTDI-----HYKYTRRPDT
IA-HDIPHP-----------I-----PFLVP------L--LAGV---SGRILAVT-CVSP
VELIRTKMQ---------------------------------------------------
-----------------SQR------MTH-------------AEM-FGTIRQVV------
-----------------QSQ----G------V--------LGL----------------W
RGLPPTILRDVPFSGIYWTCYEYLK-SSF-GV----------------------------
-----------------------VEPTF-SFSFAA-GAISGSVAATITTPFDVVK-THEQ
I--EFG---EKFIF----SDNPPKQVA------------------TKS----VAMRL-AS
IYRMGGV--------PAIFSGLGPRLFKVAPACAIMISSFEY-----------GKSFFYH
YN----------------------------------------------------------
--------------------------------------------------------
>ADT|SESB|Q26365|DROME_ADP,ATP_carrier_protein_OS=Drosophila_melanogaster_OX=7227_GN=sesB_PE=2_SV=4
------------------------------------------------------------
------------DAVG---------------------------------------FVKDF
AAGG------------------------------ISA-----------------------
------------------------------------AVSKTAV-----------------
-------------------------------------------------------AP-IE
RVKLLLQVQHISKQI---------------------------------------------
------------------------------------------------------------
-----------------------SPDKQY-KGMVDCFI---RIP-KE-------------
----------------------------QG------F-SS------FWRGNLANVIRYFP
T--------QALNFAFK---------DKYK---------QVFLGGV--DKNTQFW-----
--------------------R-----YFAGN------L--ASGG---AAGATSLC-FVYP
LDFARTRLAA-------DTGKGG-------------------------------------
------------------QR-------EF-------------TGL-GNCLTKIF------
-----------------KSD----G------I--------VGL----------------Y
RGFGVSVQGIIIYRAAYFGFYDTAR-GML-------------------------------
--------------------PDPKNTPI-YISWAI-AQVVTTVAGIVSYPFDTVR-RRMM
M--QSG---RKAT----------------EVI-------------YKN----TLHCW-AT
IAKQEGT--------GAFFKGAFSNILRGTGGAFV-LVLYDE-----------IKKVL--
------------------------------------------------------------
--------------------------------------------------------
>SEA|Q7KSQ0|DROME_LD46175p_OS=Drosophila_melanogaster_OX=7227_GN=sea_PE=1_SV=1
------------------------------------------------------------
-------------------------------------------------------GLKGI
VAGG------------------------------ITG-----------------------
------------------------------------GIEICIT-----------------
-------------------------------------------------------YP-TE
YVKTQLQLDEKGAA----------------------------------------------
------------------------------------------------------------
-----KK---------------------Y-NGIFDCVK---KTV-GE-------------
----------------------------RG------F-LG------LYRGLSVLVYGSIP
K--------SAARFGAF---------EFLK---------SNAVDSR--GQ----------
--------------------L-----SNSGK------L--LCGL---GAGVCEAIVAVTP
METIKVKFI----------------------------------------------NDQRS
G----------------NPK--------F-------------RGF-AHGVGQII------
-----------------KSE----G------I--------SGI----------------Y
KGLTPTILKQGSNQAIRFFVLESLK-DL------------YK------------------
-------GDDHTK-----------PVPK-LVVGVF-GAIAGAASVFGNTPLDVVK-TRMQ
--------------------GLEAS------------------K-YKN----TAHCA-VE
ILKNEGP--------AAFYKGTVPRLGRVCLDVAITFMIYDS-----------FMDLFNK
VW----------------------------------------------------------
--------------------------------------------------------
>SCaMC|Q0E8F2|DROME_FI05451p_OS=Drosophila_melanogaster_OX=7227_GN=SCaMC_PE=1_SV=1
------------------------------------------------------------
------------QTGL---------------------------------------WWRHL
VAGG------------------------------IAG-----------------------
------------------------------------AVSRTCT-----------------
-------------------------------------------------------AP-LD
RIKVYLQV----------------------------------------------------
------------------------------------------------------------
------Q------TQ-------------R-MGISECMH---IML-NE-------------
----------------------------GG------S-RS------MWRGNGINVLKIAP
E--------TAFKFAAY---------EQMK---------RLIRGDD--GS----------
-----------------RQ-M-----SIVER------F--YAGA---AAGGISQT-IIYP
MEVLKTRLA---------LR----------------------------------------
-----------------RTG-------QY-------------AGI-ADAAVKIY------
-----------------KQE----G------V--------RSF----------------Y
RGYVPNILGILPYAGIDLAVYETLK-RR--------------------------------
YIANH-DNNEQP--------------SF-LVLLAC-GSTSSTLGQLCSYPLALVR-TRLQ
A--QAA---E--------TIANQKRKTQIPLKSSDAHSGEE------T----MTGLF-RK
IVRQEGL--------TGLYRGITPNFLKVLPAVSISYVVYEY-----------TSRALGI
K-----------------------------------------------------------
--------------------------------------------------------
>_RIM2|Q9VQ37|DROME_Mitochondrial_carrier_protein_Rim2_OS=Drosophila_melanogaster_OX=7227_GN=Rim2_PE=2_SV=2
------------------------------------------------------------
------------NTAD---------------------------------------TLIHL
IAGG------------------------------SAG-----------------------
------------------------------------TVGAVVT-----------------
-------------------------------------------------------CP-LE
VVKTRLQSSTAFMTP----------------SRLAENAGGG-----------PANG----
---------------GQSELLRPEQRRKLST----TILRNRSQPQVIGGVRRIMAISHCG
ISSTTPKS----------------------MSIVQCLR---HIV-QN-------------
----------------------------EG------P-RA------LFKGLGPNLVGVAP
S--------RAIYFCTY---------SQTK---------NTLNSLG--FVERDSPLVH--
-------------------------------------I--MSAA---SAGFVSST-ATNP
IWFVKTRMQ---------LDYNS-------------------------------------
-----------------KVQ----------------------MTV-RQCIERVY------
-----------------AQG----G------V--------AAF----------------Y
KGITASYF-GICETMVHFVIYEFIKSKLL---------EQRNQRH---------------
-------------------TDTKGSRDF-LEFMMA-GAVSKTIASCIAYPHEVAR-TRLR
E--E-------------------------------------GNK-YNS----FWQTL-HT
VWKEEGR--------AGLYRGLATQLVRQIPNTAIMMATYEA-----------VVYVLTR
RF----------------------------------------------------------
--------------------------------------------------------
>PMP34|Q9VZD9|DROME_Peroxisomal_membrane_protein_34,_isoform_A_OS=Drosophila_melanogaster_OX=7227_GN=PMP34_PE=3_SV=2
-------------------------------------------SYQ--------------
-------------------------------------------------------NFVHA
VSGA------------------------------AGG-----------------------
------------------------------------CIAMSTF-----------------
-------------------------------------------------------YP-LD
TVRSRLQLEEAGDV----------------------------------------------
------------------------------------------------------------
------------------------------RSTRQVIK---EIV-LG-------------
----------------------------EG------F-QS------LYRGLGPVLQSLCI
S--------NFVYFYTF---------HALK---------AVASGGS--PSQHSAL-----
---------KD--------------------------L--LLGS---IAGIINVL-TTTP
FWVVNTRLR---------MRNVA-------------------------------------
---------------GTSDE---VNK-HY-------------KNL-LEGLKYVA------
-----------------EKE----G------I--------AGL----------------W
SGTIPSLM-LVSNPALQFMMYEMLKRNIM-------------------------------
-------------------RFTGGEMGS-LSFFFI-GAIAKAFATVLTYPLQLVQ-TKQR
HRSKES---DSK-----PSTSAGSTPR------------------TES----TLELM-IS
ILQHQGI--------RGLFRGLEAKILQTVLTAALMFMAYEK-----------IAGTVG-
------------------------------------------------------------
--------------------------------------------------------
>MTCH|Q9V3Y4|DROME_LD43650p_OS=Drosophila_melanogaster_OX=7227_GN=Mtch_PE=1_SV=1
------------------------------------------------------------
------------------------------------------------------------
------------------------------------------------------------
------------------------------------------------------------
------------------------------------------------------------
------------------------------------------------------------
------------------------------------------------------------
------------------------------------------VL-MV-------------
----------------------------SG------------------------------
------------------------------------------------------------
-----------------------------------------------------VV-ASHP
FHVISLRMM---------AQ----------------------------------------
--FV-------------GRE------TLY-------------TSI-VGSVAEIW------
-----------------KSE----G------I--------AGF----------------F
AGLVPKLLGDLACLVLSSSTIYILN-KYI--------IKDK-------------------
------------------------------------------------------------
------------------------------------------------------------
------------------------------------------------------------
------------------------------------------------------------
--------------------------------------------------------
>MPCP2|Q0E8E8|DROME_MIP08013p1_OS=Drosophila_melanogaster_OX=7227_GN=Mpcp2_PE=1_SV=1
------------------------------------------------------------
-------------STK---------------------------------------YFALC
GIGG-----------------------------ILSC-----------------------
------------------------------------GTTHTFV-----------------
-------------------------------------------------------VP-LD
LVKCRLQVDQAK------------------------------------------------
------------------------------------------------------------
----------------------------Y-KNLVHGFK---VTV-AE-------------
----------------------------EG------A-RG------LAKGWFPTLLGYSA
Q--------GLCKFGLY---------ELFK---------VKYAEII--GEENAYL-----
-------------------------------YRTSLYL--AASA---SAEFFADI-ALAP
FEAAKVKIQ---------TI----------------------------------------
--------------------------PGYA------------NNF-REAVPKML------
-----------------KEE----G------V--------NAF----------------Y
KGLVPLWMRQIPYTMMKFACFERTV-ELL---------YKYVVP----------------
----------KPRADC------TKGEQL-IVTFAA-GYIAGVFCAVVSHPADVVV-SKLN
Q--AKG---A---------------------------------------------SA-IS
VAKSLGF--------SGMWNGLTPRIIMIGTLTALQWFIYDG-----------VKVALGI
------------------------------------------------------------
--------------------------------------------------------
>MPCP1|Q7JUS9|DROME_MIP16332p_OS=Drosophila_melanogaster_OX=7227_GN=Mpcp1_PE=1_SV=1
------------------------------------------------------------
-------------SNH---------------------------------------YFLLC
GLGG-----------------------------IISC-----------------------
------------------------------------GSTHTMV-----------------
-------------------------------------------------------VP-LD
LVKCRLQVDPAK------------------------------------------------
------------------------------------------------------------
----------------------------Y-KSVFTGFR---ISL-AE-------------
----------------------------EG------V-RG------LAKGWAPTFIGYSM
Q--------GLCKFGLY---------EVFK---------KVYGDAI--GEENAFL-----
-------------------------------YRTGLYL--AASA---SAEFFADI-ALAP
MEAAKVKIQ---------TT----------------------------------------
--------------------------PGFA------------KTL-REALPKMT------
-----------------AQE----G------V--------TAF----------------Y
KGLVPLWMRQIPYTMMKFACFERTL-ELL---------YKYVVP----------------
----------KPRADC------TKGEQL-VVTFAA-GYIAGVFCAIVSHPADTVV-SKLN
Q--AKG---A---------------------------------------------SA-LD
VAKQLGW--------SGLWGGLVPRIVMIGTLTAAQWFIYDA-----------VKVFLRM
P-----------------------------------------------------------
--------------------------------------------------------
>_MME1|Q9VM51|DROME_Mitochondrial_magnesium_exporter_1_OS=Drosophila_melanogaster_OX=7227_GN=MME1_PE=2_SV=1
------------------------------------------------------------
------------KKSN---------------------------------------PVKSF
IAGG------------------------------VGG-----------------------
------------------------------------MCNVLVG-----------------
-------------------------------------------------------HP-LD
TIKVRLQTMPTPPPG---------------------------------------------
------------------------------------------------------------
------------------------QPPRY-KGVIDCAA---RTF-RY-------------
----------------------------EG------F-RG------FYRGISAPLVGVTP
I--------YAVDFAVY---------A--------------AGKRL--FQT---------
--------------DDHIR-L-----TYPQI------F--AAGA---LAGVCSAL-VTVP
TDRIKVLLQ---------TQT------------------------------------VSN
G----------------PLL--------Y-------------NGT-IDTAAKLY------
-----------------RQG----G------I--------RSL----------------F
KGTCACILRDSP-TGFYFVTYEFLQ-ELA--------RKKS-------------------
-------------------AN-G-KIST-TSTILS-GGTAGIVFWTLAVPFDVLK-SRLQ
SAPEG--------------------------------------T-YKH----GIRSVFRN
LMATEGP--------KALFRGILPILLRAFPSTAAVFFGVEL-----------TNDLLKA
------------------------------------------------------------
--------------------------------------------------------
>MFRN|Q9VAY3|DROME_Mitoferrin_OS=Drosophila_melanogaster_OX=7227_GN=mfrn_PE=2_SV=1
------------------------------------------------------------
------------PTTS---------------------------------------VGVNM
TAGA------------------------------IAG-----------------------
------------------------------------VLEHVVM-----------------
-------------------------------------------------------YP-LD
SVKTRMQSLS--PP----------------------------------------------
------------------------------------------------------------
-----TK---------------------N-MNIVSTLR---TMI-TR-------------
----------------------------EG------L-LR------PIRGASAVVLGAGP
A--------HSLYFAAY---------EMTKELTAKFTSVRNLNYVI--------------
-----------------------------------------SGA---VATLIHDA-ISSP
TDVIKQRMQ---------MY----------------------------------------
N----------------SP---------Y-------------TSV-VSCVRDIY------
-----------------KRE----G------F--------KAF----------------Y
RAYGTQLVMNLPYQTIHFTTYEFFQ-NKM---------NLER------------------
-------K-----------------YNP-PVHMAA-GAAAGACAAAVTTPLDVIK-TLLN
T--QE-----------------------------------TG-L-TRG----MIEAS-RK
IYHMAGP--------LGFFRGTTARVLYSMPATAICWSTYEF-----------FKFYLCG
------------------------------------------------------------
--------------------------------------------------------
>GC2|Q8INJ3|DROME_AT03939p_OS=Drosophila_melanogaster_OX=7227_GN=GC2_PE=2_SV=1
------------------------------------------------------------
------------QKFN---------------------------------------VFPKI
INGG------------------------------VAG-----------------------
------------------------------------IIGVACV-----------------
-------------------------------------------------------YP-LD
MVKTRLQNQTI------------------------GPNGE--RM----------------
------------------------------------------------------------
----------------------------Y-TSIADCFR---KTI-AS-------------
----------------------------EG------Y-FG------MYRGSAVNIVLITP
E--------KAIKLTAN---------DFFR---------YHLASD---------------
----------------DGV-I-----PLSRA------T--LAGG---LAGLFQIV-VTTP
MELLKIQMQ---------DAGRVAAAD----------------------------RAAGR
E----------------VKT----------------------ITA-LGLTKTLL------
-----------------RER----G------I--------FGL----------------Y
KGVGATGVRDITFSMVYFPLMAWIN-DQG---------PRKS------------------
--------------------DGSGEAVF-YWSLIA-GLLSGMTSAFMVTPFDVVK-TRLQ
A--------DGEK------------------------------K-FKG----IMDCV-NR
TLKEEGI--------SAFFKGGLCRIMVLAPLFGIAQMFYFL------------------
------------------------------------------------------------
--------------------------------------------------------
>GC1|Q9VGF7|DROME_Glutamate_carrier_1,_isoform_A_OS=Drosophila_melanogaster_OX=7227_GN=GC1_PE=1_SV=1
------------------------------------------------------------
------------QQFA---------------------------------------LLPKI
INGG------------------------------IAG-----------------------
------------------------------------IIGVTCV-----------------
-------------------------------------------------------FP-LD
LVKTRLQNQQI------------------------GPNGE--RM----------------
------------------------------------------------------------
----------------------------Y-NSMFDCFR---KTY-KA-------------
----------------------------EG------Y-FG------MYRGSGVNILLITP
E--------KAIKLTAN---------DYFR---------HKLTTK---------------
----------------DGK-L-----PLTSQ------M--VAGG---LAGAFQII-VTTP
MELLKIQMQ---------DAGRVAAAA----------------------------KLAGK
T----------------VEK----------------------VSA-TQLASQLI------
-----------------KDK----G------I--------FGL----------------Y
KGIGATGLRDVTFSIIYFPLFATLN-DLG---------PRRN------------------
--------------------DGSGEAVF-WCSFLA-GLAAGSTAALAVNPFDVVK-TRLQ
AI-KKA---DGEK------------------------------E-FKG----ISDCI-TK
TLKHEGP--------TAFFKGGLCRMIVIAPLFGIAQTVYYL-----------GVA----
------------------------------------------------------------
--------------------------------------------------------
>DPCoAC|Q9VDL7|DROME_Dephosphocoenzyme_A_carrier,_isoform_A_OS=Drosophila_melanogaster_OX=7227_GN=DPCoAC_PE=2_SV=2
------------------------------------------------------------
-------------IDQ---------------------------------------VVISL
ISGA------------------------------AAG-----------------------
------------------------------------ALAKTVI-----------------
-------------------------------------------------------AP-LD
RTKINFQIRN--------------------------------------------------
------------------------------------------------------------
-----DVPF-----S-------------F-RASLRYLQ---NTY-AN-------------
----------------------------EG------V-LA------LWRGNSATMARIVP
Y--------AAIQFTAH---------EQWR---------RILHVDK--DGTN--------
--------------------------TKGRR------F--LAGS---LAGITSQS-LTYP
LDLARARMA---------VTD---------------------------------------
-----------------RYT-------GY-------------RTL-RQVFTKIW------
------------------VEE---G------P--------RTL----------------F
RGYWATVLGVIPYAGTSFFTYETLK-RE--------------------------------
YYEVVGNNKP----------------NT-LVSLAF-GAAAGAAGQTASYPLDIVR-RRMQ
T--MRV---------------------------NTAGG----DR-YPT----ILETL-VK
IYREEGVK-------NGFYKGLSMNWIKGPIAVGISFSTYDL-----------IKAWLTE
L-----------------------------------------------------------
--------------------------------------------------------
>Q9VLF1|DROME_AT23224p_OS=Drosophila_melanogaster_OX=7227_GN=Dmel\CG9582_PE=2_SV=1
------------------------------------------------------------
--------------SL---------------------------------------AHWQF
LAGG------------------------------LSG-----------------------
------------------------------------FIEIICF-----------------
-------------------------------------------------------HP-LD
VVKTRMQIQG---AH-----------------PFG---GE--VV----------------
------------------------------------------------------------
----------------------------Y-TCPLDAIV---KIY-RY-------------
----------------------------EG------L-SS------LWKGIVPPICVETP
K--------RGGKFLMY---------ESLK---------PYFQFGA--------------
----------------PQP-T-----PLTHA------M---SGS---MAAILESF-LVNP
FEVVKITQQ---------AHRG----K---------------------------------
----------------------------R-------------LKT-LSVVKYII------
-----------------KHDG--YG------I--------KGL----------------Y
RGITALVARNAVFHFGFFGFYNALK-DIV---------P---------------------
-------------------SPEDKTYNI-LRKVII-AGLASSLACVMSVTLDMAK-CRIQ
GP-QPV---KGEV------------------------------K-YQW----TISTI-KS
TFKEEGF--------RSLFKGLGAMILRVGPGGAMLLVTYEY-----------LFEFLKS
QN----------------------------------------------------------
--------------------------------------------------------
>Q7JZE8|DROME_RE38146p_OS=Drosophila_melanogaster_OX=7227_GN=Dmel\CG8323_PE=2_SV=1
------------------------------------------------------------
-------------------------------------------------------ATSDF
VLGG------------------------------LAS-----------------------
------------------------------------VGATFFT-----------------
-------------------------------------------------------NP-IE
VIKTRIQLQGELAAR-----------------------GT--------------------
------------------------------------------------------------
------------------------YVEPY-KGIVNAFI---TVA-KN-------------
----------------------------DG------I-TG------LQKGLAPALYFQFI
I--------NSFRLSIY---------SEAM-------ERRWMHN----RKGE--------
------------------------V-SYGMG------L--LWGA---IGGVVGCY-FSSP
FFLIKTQLQ---------SQAAKQIAV---------------------------------
-----------------GYQ------HAH-------------TSM-TDALRQIY------
-----------------SRN----G------V--------RGL----------------W
RGSVAALPRAALGSGAQIATFGKTK-ALL-VQYD--LVTQPT------------------
-----------------------------LNSFSA-GLIAGSIMSVAITPPDVIT-TRLY
N--QGV----DA---------EGRGLL------------------YRG----WLDCF-VK
ILRSEGV--------YGMYKGFWANYLRIAPHSTLVLLFFDE-----------LVAVRTK
YS----------------------------------------------------------
--------------------------------------------------------
>Q7K483|DROME_SD08549p_OS=Drosophila_melanogaster_OX=7227_GN=Dmel\CG7943_PE=2_SV=1
------------------------------------------------------------
-----------------------------------------------------SFQWEEF
ACGC------------------------------GAA-----------------------
------------------------------------FVNIAVT-----------------
-------------------------------------------------------YP-IY
KMIFRQMLHG--------------------------------------------------
------------------------------------------------------------
------------------------------VPITSAFA---QLR----------------
---------------------------HEG------L-GF------LYRGMLPPLAQKTI
S--------LSIMFGVF---------DGTR---------RYLVEDY--R-----------
--------------------LN----DYGAK------V--LAAV---VAGSAES--ILLP
FERVQTLLA---------------------------------------------------
-----------------DSK----FHQHF-------------SNT-QNAFRYVV------
-----------------SHH----G------Y--------REL----------------Y
RGLEPVFWRNGLSNALFFVLREEAS-VRL---------PKR-------------------
---------------------KSVSTRT-VQEFIA-GAVIGASISTIFYPLNVIK-VSLQ
S--EMG---QR----------------------------------SEG----SWQAC-KR
IYVERDRR------IGNFYRGCPFNTGRSFISWGIMNTAYEN-----------LKKLMQQ
QP----------------------------------------------------------
--------------------------------------------------------
>Q9VZ94|DROME_AT25476p_OS=Drosophila_melanogaster_OX=7227_GN=Dmel\CG7514_PE=2_SV=1
------------------------------------------------------------
------------KSIP---------------------------------------GYMMY
INGG------------------------------LAG-----------------------
------------------------------------MLGTCIV-----------------
-------------------------------------------------------QP-LD
LVKTRMQISATT--------------------------G---------------------
------------------------------------------------------------
---------------------------EY-KSSFDCLL---KVF-KN-------------
----------------------------EG------I-LA------LYNGLSAGLMRQAT
Y--------TTARMGFY---------QMEI-------D--AYRK----QFNA--------
------------------------PPTVLAS------M--GMGI---LAGAFGAM-FGNP
AEVALIRMM---------SDNRL--PP---------------------------------
-----------------AER------RNY-------------TGV-LNAFVRIV------
-----------------KDE----G------V--------ITL----------------W
KGCMPTVGRAMIVNMVQLASYSQLK-AAF-SE----YFS-GL------------------
-----------------------------SLHIAA-AMMSGLLTTIASMPLDMAK-TRIQ
Q--QKT----AE---------------------------------YKG----TMDVL-MK
VSKNEGI--------ASLWKGFTPYLCRLGPHTVFAFIFLEQ-----------LTKAY-K
HI----------------------------------------------------------
--------------------------------------------------------
>Q9VC40|DROME_GH22160p_OS=Drosophila_melanogaster_OX=7227_GN=Dmel\CG5805_PE=2_SV=1
------------------------------------------------------------
---------------------------------------------------------TKF
FPLS-----------------------------MLSS-----------------------
------------------------------------FSVRCCL-----------------
-------------------------------------------------------FP-LT
VIKTQLQVQHKSDV----------------------------------------------
------------------------------------------------------------
----------------------------Y-KGMVDCAM---KIY-RS-------------
----------------------------EG------V-PG------LYRGFWISSVQIV-
--------SGVFYISTY---------EGVR---------HVLNDLG--AGHRMKA-----
-------------------------------------L--AGGG---CASLVGQT-IIVP
FDVISQHAM---------VLGMSAH-------------------------------AGSK
G-DINPLGIK--SWPG-RSR----------------------LHISMDIGREIM------
-----------------RRD----G------F--------RGF----------------Y
RGYTASLMAYVPNSAMWWAFYHLYQ-DEL-FR----------------------------
-------------------ICPVWVSHL-FIQCVA-GSLGGFTTTILTNPLDIVR-ARLQ
V--HR----------------------------------------LDS----MSVAF-RE
LWQEEKL--------NCFFKGLSARLVQSAAFSFSIILGYET-----------IKRIAVD
EQ----------------------------------------------------------
--------------------------------------------------------
>Q9VB24|DROME_SD08189p_OS=Drosophila_melanogaster_OX=7227_GN=Dmel\CG5646_PE=2_SV=1
-------------------------------------------KWE--------------
-------------------------------------------------------NYCDF
VAGC------------------------------FGG-----------------------
------------------------------------ACGVLVA-----------------
-------------------------------------------------------HP-LD
TIKVWQQASN--------------------------------------------------
------------------------------------------------------------
------------------------------SSVVTAIQ---QIYSRN-------------
----------------------------NG------V-NG------FYRGMFFPFISTGA
I--------NSLLFGIY--------GNHLRQL-------RKVCHSD--------------
--------------YQREQ-L-----EYHNM------F--LAGS---VAGFVQSF-IACP
MELIKVRLQ---------TATYY-------------------------------------
--------------------------SDY--------LYGQRRTA-FGTFKRIL------
-----------------KTD----G------I--------SGL----------------Y
RGLLPMMCRDVLPYGIYMLAYRQGV-DYM-DRRD--FVRRRR---------S--------
-------------------QSDGSSVNL-LVTTLA-GAWAGVISWVCVIPFDVVK-TLMQ
A--DEN---HK----------------------------------YRG----IFHCV-RV
QYRAYGW--------RSIFRGSWMLVARAVPFNAATFLGYEY-----------ALEWCQR
W-----------------------------------------------------------
--------------------------------------------------------
>Q9V3T2|DROME_EG:BACR19J1.2_protein_OS=Drosophila_melanogaster_OX=7227_GN=Dmel\CG5254_PE=1_SV=1
------------------------------------------------------------
-------------AKR---------------------------------------AAFQV
LAGG------------------------------SAG-----------------------
------------------------------------FLEVCIM-----------------
-------------------------------------------------------QP-LD
VVKTRIQIQATP-A------------------PNAAALGE--VH----------------
------------------------------------------------------------
----------------------------Y-NGVFDCFA---KMY-RH-------------
----------------------------EG------I-SS------YWKGIMPPILAETP
K--------RAIKFLVF---------EQTK---------PLFQFGS--------------
----------------PTP-T-----PLTFS------L---AGL---TAGTLEAI-AVNP
FEVVKVAQQ---------ADRQ---KK---------------------------------
----------------------------M-------------LST-FAVAKGII------
-----------------QQDG--LG------F--------SGL----------------N
KGITATMGRNGVFNMVYFGFYHSVK-NVV---------P---------------------
-------------------EYKESHLEF-LRKVTI-GFLAGTLACFVNIPFDVAK-SRIQ
GP-QPV---PGQI------------------------------K-YRG----TLSSM-GI
VYREEGF--------RALYKGLVPKIMRLGPGGAILLLVFEY-----------SYDYLLH
NY----------------------------------------------------------
--------------------------------------------------------
>Q9VKZ5|DROME_GH13054p_OS=Drosophila_melanogaster_OX=7227_GN=Dmel\CG4995_PE=2_SV=1
------------------------------------------------------------
-------------SPK---------------------------------------MVVDF
VAGL------------------------------LGG-----------------------
------------------------------------AAGVLVG-----------------
-------------------------------------------------------HP-FD
TVKVHLQTDDP-------------------------------------------------
------------------------------------------------------------
------------------------RNPKY-KGTFHCFR---TIV-QR-------------
----------------------------DK------F-IG------LYRGISSPMGGIGL
V--------NAIVFGVY---------GNVQ---------R-LSND---------------
------------------P-N-----SLTSH------F--FAGS---IAGVAQGF-VCAP
MELAKTRLQ---------LSTQ------------------------------------VD
S----------------GIK--------F-------------TGP-IHCLKYIV------
-----------------KTE----G------I--------RGA----------------F
KGLTATILRDIPGFASYFVSFEYLM-RQV--------E----------------------
--------------------TPG----V-AYTLMA-GGCAGMSSWLACYPIDVVK-THMQ
A--DAL---GAN------------------------------AK-YNG----FIDCA-MK
GFRNEGP--------QYFFRGLNSTLIRAFPMNAACFFVVSW-----------VLDICNA
K-----------------------------------------------------------
--------------------------------------------------------
>Q9VI05|DROME_GH19222p_OS=Drosophila_melanogaster_OX=7227_GN=Dmel\CG2616_PE=2_SV=1
------------------------------------------------------------
------------FQIR---------------------------------------PLQQV
ISAC------------------------------TGA-----------------------
------------------------------------MITACFM-----------------
-------------------------------------------------------TP-LD
VIKTRMQSQQSP-------------------------AHKCFFYS---------NGLMDH
-LFAS-----------------------------------GPNGSELA------------
--SLRQRP-Q------------------F-SSSWDALM---KIS-RH-------------
----------------------------EG------L-AA------LWSGLGPTLVSALP
S--------TIIYFVAY---------EQFK---------ARYLQIY--ESHYNKSQEPRH
LEIRDTKKS-----------L-----PSVVP------M--MSGV---TARICAVT-VVSP
IELVRTKMQ---------------------------------------------------
-----------------AQR------QTY-------------AQM-LQFVRSVV------
-----------------ALQ----G------V--------WGL----------------W
RGLRPTILRDVPFSGIYWPIYESLK-QNL-GH----------------------------
----------------------GSQPSF-SLSFLA-GVMAGTVAAIVTTPFDVVK-THEQ
I--EFG---ERVIF----TDSPARDFG------------------KKS----TFSRL-TG
IYRTHGV--------RGLFAGCGPRLLKVAPACAIMISTFEY-----------SKSFFFH
YN----------------------------------------------------------
--------------------------------------------------------
>Q9VAJ9|DROME_SD09259p_OS=Drosophila_melanogaster_OX=7227_GN=Dmel\CG1907_PE=1_SV=1
------------------------------------------------------------
-------------VAT---------------------------------------NAIKF
LFGG------------------------------LSG-----------------------
------------------------------------MGATMVV-----------------
-------------------------------------------------------QP-LD
LVKTRMQISGAG--------------------------S---------------------
------------------------------------------------------------
------------------------GKKEY-RSSLHCIQ---TIV-SK-------------
----------------------------EG------P-LA------LYQGIGAALLRQAT
Y--------TTGRLGMY---------TYLN-------D--LFRE----KFQR--------
------------------------SPGITDS------M--AMGT---IAGACGAF-IGTP
AEVALVRMT---------SDGRL--PV---------------------------------
-----------------AER------RNY-------------TNV-ANALARIT------
-----------------REE----G------L--------TAL----------------W
RGSLPTVGRAMVVNMTQLASYSQFK-TYF-RHGP-LQMEEGI------------------
-----------------------------KLHFCA-SMLSGLLTTITSMPLDIAK-TRIQ
N--MKMVDGKPE---------------------------------YRG----TADVL-LR
VARQEGV--------FALWKGFTPYYCRLGPHTVLTFIILEQ-----------LNQGYNK
YV----------------------------------------------------------
--------------------------------------------------------
>A1Z9L9|DROME_Uncharacterized_protein,_isoform_A_OS=Drosophila_melanogaster_OX=7227_GN=Dmel\CG18327_PE=3_SV=1
------------------------------------------------------------
-------------------------------------------------------ATSDF
VLGG------------------------------VAA-----------------------
------------------------------------MGAGVFT-----------------
-------------------------------------------------------NP-VE
VIKTRIQLQGELAAR-----------------------GS--------------------
------------------------------------------------------------
------------------------HAQPY-KSVFQAFV---TVA-KN-------------
----------------------------DG------I-LG------LQKGLAPALCFQFV
I--------NSFRLSIY---------THAV-------EKGWVHN----NKGE--------
------------------------I-SFAKG------M--FWGA---LGGVVGSY-CASP
FFLIKTQLQ---------AQAAKQIAV---------------------------------
-----------------GYQ------HQH-------------ASM-SDAIRKIY------
-----------------RKN----G------V--------FGL----------------W
RGSLANVSRATVASAVQIAVFGQAK-SLL-KENG--VVTHPT------------------
-----------------------------ILSFCS-GLAAGSFVSLAITPLDVVT-TRLY
N--QGV----DA---------QGRGIY------------------YRG----WLDCV-LT
ILRSEGV--------YGLYKGFWPIYLRSAPYSTLVLLFFDE-----------LIALREK
YD----------------------------------------------------------
--------------------------------------------------------
>A1Z9M0|DROME_Uncharacterized_protein,_isoform_B_OS=Drosophila_melanogaster_OX=7227_GN=Dmel\CG18324_PE=3_SV=1
------------------------------------------------------------
-------------------------------------------------------TKSDF
VLGG------------------------------TAA-----------------------
------------------------------------MGAVVFT-----------------
-------------------------------------------------------NP-ID
VVKTRMQLQGELAAR-----------------------GT--------------------
------------------------------------------------------------
------------------------YVKPY-RHLPQAML---QIV-LN-------------
----------------------------DG------L-LA------LEKGLAPALCYQFV
L--------NSVRLSVY---------SNAL-------ELGYLQN----ADGS--------
------------------------I-SFYRG------M--FFGA---LGGCTGTY-FASP
FYMIKAQQH---------AQAVQSIAV---------------------------------
-----------------GFQ------HKH-------------TSM-MDALLHIY------
-----------------RTN----G------I--------SGF----------------W
RAALPSLNRTLVASSVQIGTFPKAK-SLL-KDKG--WITHPV------------------
-----------------------------LLSFCA-GLSSGTLVAVANSPFDVLT-TRMY
N--QPV----DE---------KGRGLM------------------YKG----LVDCF-TK
IWRTEGI--------HGMYKGFWPIYFRSAPHTTLTFVFFEK-----------LLHLRDR
Y-----------------------------------------------------------
--------------------------------------------------------
>Q9VHG7|DROME_Uncharacterized_protein_OS=Drosophila_melanogaster_OX=7227_GN=Dmel\CG16736_PE=3_SV=1
------------------------------------------------------------
----------------------------------------------------------PV
YVGL------------------------------LIK-----------------------
------------------------------------TTAQLLS-----------------
-------------------------------------------------------HP-ME
LVRVNMQANVI------------------------------------------------H
------------------------------------------------------------
----------------------------HSRLSINHMF---RLM-AR-------------
----------------------------HG------L-PG------FYYGIVAACLRCTV
H--------TMSTYTLF---------YNLQ-------DNKYVLMLQ--PYNT--------
-------------------------------------S--MVLG---ITGFWGGV-LATP
FAKLAVIRQADL------TRGSY-------------------------------------
-----------------ERR-------NY-------------RNF-WRGLKCMY------
-----------------AKG----G------F--------TYL----------------F
TGWKINSISSTAVAVLYTPISDKVH-TVI-S--------------WFHR----LD-----
----------EPW----------------LSDLIT-MALTGSIITVIMTPVDALA-TLTL
N--ESS---H-----------------------------------YGRT---SYPYLYRK
IIRKHGY--------KGFFFGWKPALMALIPHTVLATFVYRFL----------LDRYIT-
------------------------------------------------------------
--------------------------------------------------------
>DIC4|Q9VVS1|DROME_Dicarboxylate_carrier_4,_isoform_A_OS=Drosophila_melanogaster_OX=7227_GN=Dic4_PE=2_SV=1
------------------------------------------------------------
------------EPEG---------------------------------------LLPRW
WFGG------------------------------FAS-----------------------
------------------------------------MCVAFAV-----------------
-------------------------------------------------------AP-ID
IVKTHMQI----------------------------------------------------
------------------------------------------------------------
-------------------------QRQK-RSILGTVK---RIH-SL-------------
----------------------------KG------Y-LG------FYDGFSAAILRQMT
S--------TNIHFIVY---------DTGK-------KMEYVDR----DS----------
---------------------------YLGK------I--ILGC---VAGACGSA-FGIP
TDLINVRMQ---------TDMKE--PP---------------------------------
-----------------YKR------RNY-------------KHV-FDGLIRIP------
-----------------KEE----G------W--------KAL----------------Y
KGGSVAVFKSSLSTCSQIAFYDIIK-TEVRKNIS---VNDGL------------------
-----------------------------PLHFLT-SLGTSIISSAITHPLDVVR-TIMM
N--SRP----GE---------------------------------FRT----VFQAS-VH
MMR-FGV--------MGPYRGFVPTIVRKAPATTLLFVLYEQ-----------LRLHFGI
------------------------------------------------------------
--------------------------------------------------------
>DIC3|A1Z787|DROME_Dicarboxylate_carrier_3,_isoform_A_OS=Drosophila_melanogaster_OX=7227_GN=Dic3_PE=2_SV=1
------------------------------------------------------------
--------------SR---------------------------------------RLPRW
WFGG------------------------------VCA-----------------------
------------------------------------AIAVTGT-----------------
-------------------------------------------------------HP-ID
LIKVQLQTQ---------------------------------------------------
------------------------------------------------------------
------------------------SQADR-KTVGEILK---GIH-ER-------------
----------------------------SG------I-LG------FYNGISASWFRQLT
Y--------TTTRFALY---------EAGK-------D--YVDT----QK----------
---------------------------VSSK------M--ALAT---FAGIVGGI-VGVP
GDVVTVRLQ---------NDVKL--PE---------------------------------
-----------------EKR------RNY-------------KHV-FDGLFRIY------
-----------------KEE----G------V--------SSL----------------F
RGTVPAVSRAVLLTIGTNAAYDQVK-QMLKIATG---AGEGV------------------
-----------------------------PLHFAT-STIAGCIAVVITQPLDVIK-TTFM
N--AQP----GE---------------------------------FSG----IGGAF-LS
TAK-QGP--------LAFYKGFIPALIRVSPNTIITFVLYEQ-----------ARMRFGY
------------------------------------------------------------
--------------------------------------------------------
>DIC2|Q9VDM3|DROME_Dicarboxylate_carrier_2_OS=Drosophila_melanogaster_OX=7227_GN=Dic2_PE=2_SV=2
------------------------------------------------------------
-------------NQR---------------------------------------RIARW
YFGG------------------------------LAS-----------------------
------------------------------------SMAAMVT-----------------
-------------------------------------------------------HP-ID
LIKVLIQT----------------------------------------------------
------------------------------------------------------------
-------------------------QAEK-LSVFQTTR---KIV-KE-------------
----------------------------QG------P-LA------MYNGISASMLRQYT
Y--------TLARFGIY---------SVGS-------G--AMDT----ST----------
---------------------------MAGK------T--CLAA---IAGGIGGF-VGAP
ADLINVRLQ---------NDVKL--PP---------------------------------
-----------------EKR------RNY-------------KHA-IDGLVRIT------
-----------------REE----G------W--------KNL----------------F
NGSSMIALRGAFMTVGQIAFYEQSK-SQM-IKLG---MPDYM------------------
-----------------------------GTYILA-SMISSVVATTLTQPIDVVK-TRRM
N--AAP----GE---------------------------------YSG----LGDVF-VK
TSK-EGP--------LAFFKGYVPSLSRLLPHTVLLFLGLEY-----------LRTHFGY
------------------------------------------------------------
--------------------------------------------------------
>DIC1|Q9Y166|DROME_BcDNA.GH02431_OS=Drosophila_melanogaster_OX=7227_GN=Dic1_PE=1_SV=1
------------------------------------------------------------
---------------K---------------------------------------SM--W
FFGG------------------------------LAS-----------------------
------------------------------------VGAAMVT-----------------
-------------------------------------------------------HP-LD
LIKVTLQT----------------------------------------------------
------------------------------------------------------------
-------------------------QQGH-LSVAQLIP---KLA-RE-------------
----------------------------QG------V-LV------FYNGLSASVLRQLT
Y--------STARFGVY---------EAGK-------K--YVNT----DS----------
---------------------------FGGK------V--ALAG---ASGLVGGI-VGTP
ADMVNVRMQ---------NDVKL--PP---------------------------------
-----------------QQR------RNY-------------NNA-FDGLVRVY------
-----------------RQE----G------F--------KRL----------------F
SGATAATARGILMTIGQIAFYDQTK-IYL-LATP--YFQDNL------------------
-----------------------------VTHFTA-SLVAGTIATTLTQPLDVLK-TRSM
N--AKP----GE---------------------------------FNG----LWDIV-KH
TAK-LGP--------LGFFKGYVPAFVRLGPHTIITFVFLEQ-----------LRLKFGT
L-----------------------------------------------------------
--------------------------------------------------------
>COLT|Q9VQG4|DROME_Congested-like_trachea_protein_OS=Drosophila_melanogaster_OX=7227_GN=colt_PE=2_SV=1
------------------------------------------------------------
------------RKAN---------------------------------------PVKSF
LTGG------------------------------FGG-----------------------
------------------------------------ICNVLSG-----------------
-------------------------------------------------------HP-LD
TIKVRLQTMPRPAPG---------------------------------------------
------------------------------------------------------------
------------------------EQPLY-RGTFDCAA---KTI-KN-------------
----------------------------EG------V-RG------LYKGMSAPLTGVAP
I--------FAMCFAGY---------A--------------LGKRL--QQR---------
--------------GEDAK-L-----TYPQI------F--VAGS---FSGLFSTL-IMAP
GERIKVLLQ---------TQQ------------------------------------GQG
G----------------ERK--------Y-------------NGM-IDCAGKLY------
-----------------KEG----G------L--------RSV----------------F
KGSCATMLRDLPANGLYFLVYEALQ-DVA--------KSKS-------------------
-------------------ET-G-QIST-ASTIFA-GGVAGMAYWILGMPADVLK-SRLQ
SAPEG--------------------------------------T-YKH----GIRSVFKD
LIVKDGP--------LALYRGVTPIMLRAFPANAACFFGIEL-----------ANKFFNI
V-----------------------------------------------------------
--------------------------------------------------------
>SAMC|Q9VBN7|DROME_S-adenosylmethionine_mitochondrial_carrier_protein_homolog_OS=Drosophila_melanogaster_OX=7227_GN=CG4743_PE=2_SV=2
------------------------------------------------------------
------------NKLK---------------------------------------FFHAL
VAGG------------------------------VAG-----------------------
------------------------------------MVVDIAL-----------------
-------------------------------------------------------FP-ID
TVKTRLQSELG-------------------------------------------------
------------------------------------------------------------
------------------------------------------FW-RA-------------
----------------------------GG------F-RG------IYKGLAPAAAGSAP
T--------AALFFCTY---------ECGK---------QFLSSVT--QTK---------
---------------------D----SPYVH------M--AAAS---AAEVLACL-IRVP
VEIAKQRSQ---------TL----------------------------------------
-----------------QGN---------------------KQSG-LQILLRAY------
-----------------RTE----G------LK-------RGL----------------Y
RGFGSTIMREIPFSLIQFPLWEYFK-LQW-TP-----LTG--------------------
-----------------------FDSTP-FSVALC-GAVAGGISAGLTTPLDVVK-TRIM
LA-ERE---SLN-------------------------------R-RRS----ARRIL-HG
IYLERGF--------SGLFAGFVPRVLWITLGGAFFFGFYDL-----------TTRILGA
TS----------------------------------------------------------
--------------------------------------------------------
>CG1628|Q5BHU9|DROME_AT02876p_OS=Drosophila_melanogaster_OX=7227_GN=CG1628_PE=2_SV=1
------------------------------------------------------------
--------------VE---------------------------------------GLIDF
LAGS------------------------------LGG-----------------------
------------------------------------AAQVYVS-----------------
-------------------------------------------------------QP-LD
TVKVKLQTFP--------------------------------------------------
------------------------------------------------------------
--------------------------EAY-RGMLDCFL---STY-RK-------------
----------------------------DG-----VL-RG------LYAGSVPAVFANVA
E--------NSVLFAAY---------GGCQ---------KFVAFCV--GK----------
----ETAG----------D-L-----TTVQN------A--CAGS---LAACFSTL-TLCP
TELIKCKLQ---------ALREM-------------------------------KNFVEP
A----------------HPQ-------DI-------------RTP-WTLTRYIW------
-----------------RTE----G------I--------RGF----------------Y
RGLSSTFLREMPGYFFFFGSYEGTR-ELL-------------------------------
--------RRD-------------D-----------------------------------
------------------------------------------------------------
------------------------------------------------------------
------------------------------------------------------------
--------------------------------------------------------
>BMCP|UCP5|Q7K566|DROME_Mitochondrial_uncoupling_protein_Bmcp_OS=Drosophila_melanogaster_OX=7227_GN=Bmcp_PE=2_SV=1
------------------------------------------------------------
------GEVKDWRP---------------------------------------------F
VYGG------------------------------VAS-----------------------
------------------------------------ITAEFGT-----------------
-------------------------------------------------------FP-ID
TTKTRLQIQGQKID--------------------------Q-------------------
------------------------------------------------------------
---------------------SF-SQLRY-RGMTDAFV---KIS-RE-------------
----------------------------EG------L-RA------LYSGIWPAVLRQAT
Y--------GTIKFGTY---------YTLK-------KL-ANERGLLINEDG--------
------------------------SERVWSN------I--LCAA---AAGAISSA-IANP
TDVLKVRMQ---------VHGK--------------------------------------
--------------------------GQH-------------KGL-LGCFGEIY------
-----------------KYE----G------V--------RGL----------------W
RGVGPTAQRAVVIASVELPVYDFCK-LQL-MNA----FGDHV------------------
-----------------------------GNHFIS-SFIASLGSAIASTPIDVIR-TRLM
N--QRP----VSITMNGVVTAAATPKL------------------YSG----SLDCA-VQ
TIRNEGL--------PALYKGFIPTWVRMGPWNIIFFITYEQ-----------LKKY---
------------------------------------------------------------
--------------------------------------------------------
>CMC|Q9VA73|DROME_Calcium-binding_mitochondrial_carrier_protein_Aralar1_OS=Drosophila_melanogaster_OX=7227_GN=aralar1_PE=2_SV=1
------------------------------------------------------------
------------QVLE---------------------------------------SSYRF
TLGS------------------------------FAG-----------------------
------------------------------------AVGATVV-----------------
-------------------------------------------------------YP-ID
LVKTRMQNQRA-----------------------GSYIGE--VA----------------
------------------------------------------------------------
----------------------------Y-RNSWDCFK---KVV-RH-------------
----------------------------EG------F-MG------LYRGLLPQLMGVAP
E--------KAIKLTVN---------DLVR---------DKLTDK---------------
----------------KGN-I-----PTWAE------V--LAGG---CAGASQVV-FTNP
LEIVKIRLQ---------VAGEI--------------------------------ASGSK
I------------------------------------------RA-WSVV----------
-----------------REL----G------L--------FGL----------------Y
KGARACLLRDVPFSAIYFPTYAHTK-AMM---------ADKD------------------
-----------------------GYNHP-LTLLAA-GAIAGVPAASLVTPADVIK-TRLQ
VV-ARS----GQT------------------------------T-YTG----VWDAT-KK
IMAEEGP--------RAFWKGTAARVFRSSPQFGVTLVTYEL-----------LQRLFYV
DF----------------------------------------------------------
--------------------------------------------------------
>ANT2|O62526|DROME_ADP/ATP_translocase_OS=Drosophila_melanogaster_OX=7227_GN=Ant2_PE=2_SV=1
------------------------------------------------------------
------------DLKS---------------------------------------FLMDF
MMGG------------------------------VSA-----------------------
------------------------------------AIAKTAV-----------------
-------------------------------------------------------AP-IE
RVKLILQVQEVSKQI---------------------------------------------
------------------------------------------------------------
-----------------------AADQRY-KGIVDCFI---RIP-KE-------------
----------------------------QG------F-SS------FWRGNLANVIRYFP
T--------QALNFAFK---------DVYK---------SVFLGGV--DKHKQFW-----
--------------------R-----HFAGN------L--ASGG---AAGATSLC-FVYP
LDFARTRLAA-------DVGKGG-------------------------------------
------------------NR-------EF-------------NGL-IDCLMKVI------
-----------------KSD----G------P--------IGL----------------Y
RGFIVSVQGIVIYRAAYFGFYDTCR-DFL-------------------------------
--------------------PNPKSTPF-YVSWAI-AQVVTTVAGIASYPFDTVR-RRMM
M--QSG---LKKS----------------EMV-------------YKN----TAHCW-LV
IAKQEGI--------GAFFKGALSNIIRGTGGALV-LALYDE-----------MKKYF--
------------------------------------------------------------
--------------------------------------------------------
>A1Z7S4|DROME_Uncharacterized_protein,_isoform_D_OS=Drosophila_melanogaster_OX=7227_GN=anon-WO0242455.53_PE=3_SV=2
------------------------------------------------------------
---------------V---------------------------------------KYEHL
VAGV------------------------------SGG-----------------------
------------------------------------VVSTLIL-----------------
-------------------------------------------------------HP-LD
LIKIRFAVNDGRTAT---------------------------------------------
------------------------------------------------------------
----VPQ---------------------Y-RGLSSAFT---TIF-RQ-------------
----------------------------EG------F-RG------LYKGVTPNVWGSGS
S--------WGLYFMFY---------NTIK---------TFIQGGN--TT----------
-----------------MP-L-----GPTMN------M--LAAA---ESGILTLL-LTNP
IWVVKTRLC---------LQCDA-------------------------------------
-----------------ASS------AEY-------------RGM-IHALGQIY------
-----------------KEE----G------I--------RGL----------------Y
RGFVPGML-GVSHGAIQFMTYEELK-NAY---------NEYRK-----------------
-------------------LPIDTKLAT-TEYLAF-AAVSKLIAAAATYPYQVVR-ARLQ
D--HHH---R-----------------------------------YNG----TWDCI-KQ
TWRFEGY--------RGFYKGLKASLTRVVPACMVTFLVYEN-----------VSHFLLA
RR----------------------------------------------------------
--------------------------------------------------------
>CG18418|Q9VZ93|DROME_CG18418_protein_OS=Drosophila_melanogaster_OX=7227_GN=anon-WO0140519.190_PE=3_SV=1
------------------------------------------------------------
------------KTVP---------------------------------------THMKF
VMGG------------------------------TSG-----------------------
------------------------------------MLATCIV-----------------
-------------------------------------------------------QP-LD
LLKTRMQISGTL------------------------------------------------
------------------------------------------------------------
------------------------GTREY-KNSFEVLS---KVL-KN-------------
----------------------------EG------I-LS------LYNGLSAGLLRQAT
Y--------TSAKMGVY---------QMEL-------D--WYRK----NFGN--------
------------------------YPSMVAS------M--TMGI---VAGAFGAM-CGNP
AEVALIRMM---------SDNRL--MP---------------------------------
-----------------EDR------RNY-------------KNV-GDAFVRIV------
-----------------KDE----G------V--------VAL----------------W
RGCLPTVGRAMVVNMVQLASYSLMK-NQL-----HGYLSEGI------------------
-----------------------------PLHLTA-ALVSGLLTSVTSMPLDMAK-TRIQ
Q--MKVIDGKPE---------------------------------YSG----TIDVL-KK
VLKNEGA--------FAVWKGFTPYLMRMGPHTIFSFVFLEQ-----------MNKAYSK
HM----------------------------------------------------------
--------------------------------------------------------
>sp|P0CI40|CMC1_YEASX_Calcium-binding_mitochondrial_carrier_SAL1_OS=Saccharomyces_cerevisiae_OX=4932_GN=SAL1_PE=3_SV=1
------------------------------------------------------------
-----------------------------------------------------------F
IAGG------------------------------ISG-----------------------
------------------------------------VISRTCT-----------------
-------------------------------------------------------AP-FD
RLKVFLIARTDLSSI---------------------------------------------
------------------------------------------------------------
--LLNSK------TDLLAKNPNADINKIS-SPLAKAVK---SLY-RQ-------------
----------------------------GG------I-KA------FYVGNGLNVIKVFP
E--------SSIKFGSF---------EVTK---------KIMTKLE--GCRD--------
----------------TKD-L-----SKFST------Y--IAGG---LAGMAAQF-SVYP
IDTLKFRVQ---------CA-----PL-----------------------------D-TK
L----------------KGN-------NL---------------L-FQTAKDMF------
-----------------REG----G------L--------RLF----------------Y
RGVTVGIVGIFPYAALDLGTFSALK-KW--------------------------------
YIAKQAKTLNLPQDQV--------TLSN-LVVLPM-GAFSGTVGASVVYPINLLR-TRLQ
A--QGT-------------YAHP-------------------YV-YNG----FKDVL-LK
TLEREGY--------QGLFKGLVPTLAKVCPAVSISYLCYEN-----------LKKFMN-
------------------------------------------------------------
--------------------------------------------------------
>UGO1|Q03327|YEAST_Mitochondrial_fusion_and_transport_protein_UGO1_OS=Saccharomyces_cerevisiae_(strain_ATCC_204508_/_S288c)_OX=559292_GN=UGO1_PE=1_SV=3
------------------------------------------------------------
-----MNNNNVTEATS-------------------------------RAQIRPYYDPDSF
NAGY----SAV--FKPDEGVVD-PHG------YTIAS-----------------------
-------------------KLN--------------VINSSPTTKRMANALFKSSPMKKL
SNSVNDGLSLEGSNGEITGLNNFEWAELVNIQKWRKIFEQLLDMFFRKYFQLLIQQP-FD
VARLLIQVGEFKIFK------------------TTVDTNKPQAP----------------
-I-----------------ILRDEEG----------------------------------
--DGAAREGEE---------------DAYDEEEIDFFPIERKIAEANSTAPIMAEETDHS
HHEPTDISLTIAPQSLHTIDVINALFDQEG------I-RG------LWKANNTTFIYNFL
S-LSIDTW-FTGLLSSFLGVPDPYFMEVIN------------------------------
--SPDISKS----------------------------F--ILAL---GAGVFTSI-ILLP
VDLIRTRLI---------VTSFK-------------------------------------
-----------------KKKNVKTDGKNM---------VTN-----TRSLRQLIRCW---
---------------SWRKN----G------V-------SIPL----------DMW---S
LTILQSINNSFFNKLFDLVIYNQFHIEKY--------------------------S--Q-
-----------------------------TVMYNTMKFFSKSLELFIKLPLENLL-RRCQ
L--NYL---LND-QR--LSFKVDSTEL-IVKP----------KK-YNG----IWDVIRNN
SNTNRGQ----------LWNGWKVGVISLICGYGLQMMNKVDINM-------EQEKF---
------------------------------------------------------------
--------------------------------------------------------
>_YHM2|Q04013|YEAST_Citrate/oxoglutarate_carrier_protein_OS=Saccharomyces_cerevisiae_(strain_ATCC_204508_/_S288c)_OX=559292_GN=YHM2_PE=1_SV=1
------------------------------------------------------------
-------------GLN---------------------------------------NFASG
ILGG-----------------------------VTGG-----------------------
------------------------------------VTQAYLT-----------------
-------------------------------------------------------MG-FC
TCMKTVEITRHKSAS----------------------AGG--------------------
-V---------------------------------P------------------------
------------------------------QSSWSVFK---NIY-KK-------------
----------------------------EG------I-RG------INKGVNAVAIRQMT
N--------WGSRFGLSRLVE-----DGIR---------KITGKTN--KDDK--------
--------------------L-----NPFEK------I--GASA---LGGGLSAW--NQP
IEVIRVEMQ---------SKKED---------------------PN--------------
-----------------RPKN---------------------LTV-GKTFKYIY------
-----------------QSN----G------L--------KGL----------------Y
RGVTPRIGLGIWQTVFMVGFGDMAK-EFV-------------------------------
--------------------------------------------------------ARMT
------------------------------------------------------------
------------------------------------------------------------
------------------------------------------------------------
--------------------------------------------------------
>_ADT2|P18239|YEAST_ADP,ATP_carrier_protein_2_OS=Saccharomyces_cerevisiae_(strain_ATCC_204508_/_S288c)_OX=559292_GN=PET9_PE=1_SV=2
------------------------------------------------------------
------------KESN---------------------------------------FLIDF
LMGG------------------------------VSA-----------------------
------------------------------------AVAKTAA-----------------
-------------------------------------------------------SP-IE
RVKLLIQNQDE----ML-------------------------------------------
------------------------------------------------------------
------K---QGTLD-----------RKY-AGILDCFK---RTA-TQ-------------
----------------------------EG------V-IS------FWRGNTANVIRYFP
T--------QALNFAFK---------DKIK---------AMFGFKK--E-----------
---------------EGYA-K-----WFAGN------L--ASGG---AAGALSLL-FVYS
LDYARTRLAA-------DSKS------------------------------------SKK
G----------------GAR-------QF-------------NGL-IDVYKKTL------
-----------------KSD----G------V--------AGL----------------Y
RGFLPSVVGIVVYRGLYFGMYDSLK-PLL-------------------------------
-------------------LTGSLEGSF-LASFLL-GWVVTTGASTCSYPLDTVR-RRMM
M--TSG---QA-------------------------------VK-YDG----AFDCL-RK
IVAAEGV--------GSLFKGCGANILRGVAGAGV-ISMYDQ-----------LQMILFG
KK----------------------------------------------------------
--------------------------------------------------------
>_DIC1|Q06143|YEAST_Mitochondrial_dicarboxylate_transporter_OS=Saccharomyces_cerevisiae_(strain_ATCC_204508_/_S288c)_OX=559292_GN=DIC1_PE=1_SV=1
------------------------------------------------------------
--------------------------------------------------------KYPW
WYGG------------------------------AAG-----------------------
------------------------------------IFATMVT-----------------
-------------------------------------------------------HP-LD
LAKVRLQA----------------------------------------------------
------------------------------------------------------------
------------------------APMPK-PTLFRMLE---SIL-AN-------------
----------------------------EG------V-VG------LYSGLSAAVLRQCT
Y--------TTVRFGAY---------DLLK-------EN-VIPREQ--------------
------------------------LTNMAYL------L--PCSM---FSGAIGGL-AGNF
ADVVNIRMQ---------NDSAL--EA---------------------------------
-----------------AKR------RNY-------------KNA-IDGVYKIY------
-----------------RYEG---G------L--------KTL----------------F
TGWKPNMVRGILMTASQVVTYDVFK-NYL-VTKL-DFDASKN------------------
-----------------------------YTHLTA-SLLAGLVATTVCSPADVMK-TRIM
N--GS-----GD---------------------------------HQP----ALKIL-AD
AVRKEGP--------SFMFRGWLPSFTRLGPFTMLIFFAIEQ-----------LKKHRVG
M-----------------------------------------------------------
--------------------------------------------------------
>_ADT1|P04710|YEAST_ADP,ATP_carrier_protein_1_OS=Saccharomyces_cerevisiae_(strain_ATCC_204508_/_S288c)_OX=559292_GN=AAC1_PE=1_SV=1
------------------------------------------------------------
------------QQSH---------------------------------------FGVDF
LMGG------------------------------VSA-----------------------
------------------------------------AIAKTGA-----------------
-------------------------------------------------------AP-IE
RVKLLMQNQEE----ML-------------------------------------------
------------------------------------------------------------
------K---QGSLD-----------TRY-KGILDCFK---RTA-TH-------------
----------------------------EG------I-VS------FWRGNTANVLRYFP
T--------QALNFAFK---------DKIK---------SLLSYDR--ER----------
---------------DGYA-K-----WFAGN------L--FSGG---AAGGLSLL-FVYS
LDYARTRLAA-------DARG------------------------------------SKS
T----------------SQR-------QF-------------NGL-LDVYKKTL------
-----------------KTD----G------L--------LGL----------------Y
RGFVPSVLGIIVYRGLYFGLYDSFK-PVL-------------------------------
-------------------LTGALEGSF-VASFLL-GWVITMGASTASYPLDTVR-RRMM
M--TSG---QT-------------------------------IK-YDG----ALDCL-RK
IVQKEGA--------YSLFKGCGANIFRGVAAAGV-ISLYDQ-----------LQLIMFG
KK----------------------------------------------------------
--------------------------------------------------------
>_ADT3|P18238|YEAST_ADP,ATP_carrier_protein_3_OS=Saccharomyces_cerevisiae_(strain_ATCC_204508_/_S288c)_OX=559292_GN=AAC3_PE=1_SV=1
------------------------------------------------------------
------------QETN---------------------------------------FAINF
LMGG------------------------------VSA-----------------------
------------------------------------AIAKTAA-----------------
-------------------------------------------------------SP-IE
RVKILIQNQDE----MI-------------------------------------------
------------------------------------------------------------
------K---QGTLD-----------KKY-SGIVDCFK---RTA-KQ-------------
----------------------------EG------L-IS------FWRGNTANVIRYFP
T--------QALNFAFK---------DKIK---------LMFGFKK--E-----------
---------------EGYG-K-----WFAGN------L--ASGG---AAGALSLL-FVYS
LDFARTRLAA-------DAKS------------------------------------SKK
G----------------GAR-------QF-------------NGL-TDVYKKTL------
-----------------KSD----G------I--------AGL----------------Y
RGFMPSVVGIVVYRGLYFGMFDSLK-PLV-------------------------------
-------------------LTGSLDGSF-LASFLL-GWVVTTGASTCSYPLDTVR-RRMM
M--TSG---QA-------------------------------VK-YNG----AIDCL-KK
IVASEGV--------GSLFKGCGANILRSVAGAGV-ISMYDQ-----------LQMILFG
KK----------------------------------------------------------
--------------------------------------------------------
>_YIA6|P40556|YEAST_Mitochondrial_nicotinamide_adenine_dinucleotide_transporter_1_OS=Saccharomyces_cerevisiae_(strain_ATCC_204508_/_S288c)_OX=559292_GN=YIA6_PE=1_SV=1
------------------------------------------------------------
--------------SS---------------------------------------TQITA
LSGA------------------------------FAG-----------------------
------------------------------------FLSGVAV-----------------
-------------------------------------------------------CP-LD
VAKTRLQAQGL-------------------------------------------------
--------------------------------------------QT-RF-----------
---ENPY---------------------Y-RGIMGTLS---TIV-RD-------------
----------------------------EG------P-RG------LYKGLVPIVLGYFP
T--------WMIYFSVY---------EFSK---------KFFHGIF--PQ----------
---------------FDF--V-----AQ---------S--CAAI---TAGAASTT-LTNP
IWVVKTRLM---------LQSNL-----------------------------------GE
H----------------PTH--------Y-------------KGT-FDAFRKLF------
-----------------YQE----G------F--------KAL----------------Y
AGLVPSLL-GLFHVAIHFPIYEDLKVRFH---------CY--------------------
------SRENNTN-----------SINL-QRLIMA-SSVSKMIASAVTYPHEILR-TRMQ
L--K-------------------------------------SDI-PDSIQRRLFPLI-KA
TYAQEGL--------KGFYSGFTTNLVRTIPASAITLVSFEY-----------FRNRLEN
IS----------------------------------------------------------
--------------------------------------------------------
>_AGC1|Q12482|YEAST_Mitochondrial_aspartate-glutamate_transporter_AGC1_OS=Saccharomyces_cerevisiae_(strain_ATCC_204508_/_S288c)_OX=559292_GN=AGC1_PE=3_SV=1
------------------------------------------------------------
--------------FD---------------------------------------SLYNF
SLGS------------------------------IAG-----------------------
------------------------------------CIGATVV-----------------
-------------------------------------------------------YP-ID
FIKTRMQAQRSL----------------------AQ------------------------
------------------------------------------------------------
----------------------------Y-KNSIDCLL---KII-SR-------------
----------------------------EG------I-KG------LYSGLGPQLIGVAP
E--------KAIKLTVN---------DFMR---------NRLTDK---------------
----------------NGK-L-----SLFPE------I--ISGA---SAGACQVI-FTNP
LEIVKIRLQ---------VQSDY---------------------------------VGEN
I----------------QQA--------N-------------ETA-TQIV----------
-----------------KKL----G------L--------RGL----------------Y
NGVAACLMRDVPFSAIYFPTYAHLK-KDL---------FDFDPN----------------
------------------DKTKRNRLKT-WELLTA-GAIAGMPAAFLTTPFDVIK-TRLQ
ID-PRK----GET------------------------------K-YNG----IFHAI-RT
ILKEESF--------RSFFKGGGARVLRSSPQFGFTLAAYEL-----------FKGFIPS
P-----------------------------------------------------------
--------------------------------------------------------
>_OAC1|P32332|YEAST_Mitochondrial_oxaloacetate_transport_protein_OS=Saccharomyces_cerevisiae_(strain_ATCC_204508_/_S288c)_OX=559292_GN=OAC1_PE=1_SV=1
------------------------------------------------------------
------------QKIS---------------------------------------KFGSF
VAGG------------------------------LAA-----------------------
------------------------------------CIAVTVT-----------------
-------------------------------------------------------NP-IE
LIKIRMQLQGEMSA-------------------------S--------------------
------------------------------------------------------------
------------------------AAKVY-KNPIQGMA---VIF-KN-------------
----------------------------EG------I-KG------LQKGLNAAYIYQIG
L--------NGSRLGFYE-----PIRSSLN-------QLFFPDQ----EPHK--------
------------------------VQSVGVN------V--FSGA---ASGIIGAV-IGSP
LFLVKTRLQ---------SYS-EFIKI---------------------------------
-----------------GEQ------THY-------------TGV-WNGLVTIF------
-----------------KTE----G------V--------KGL----------------F
RGIDAAILRTGAGSSVQLPIYNTAK-NIL-VKND--LMKDGP------------------
-----------------------------ALHLTA-STISGLGVAVVMNPWDVIL-TRIY
N--Q-------------------KGDL------------------YKG----PIDCL-VK
TVRIEGV--------TALYKGFAAQVFRIAPHTIMCLTFMEQ-----------TMKLVYS
IE----------------------------------------------------------
--------------------------------------------------------
>MPCP|P23641|YEAST_Mitochondrial_phosphate_carrier_protein_OS=Saccharomyces_cerevisiae_(strain_ATCC_204508_/_S288c)_OX=559292_GN=MIR1_PE=1_SV=1
------------------------------------------------------------
--------------VS---------------------------------------DYMKF
ALAG-----------------------------AIGC-----------------------
------------------------------------GSTHSSM-----------------
-------------------------------------------------------VP-ID
VVKTRIQLEPTV------------------------------------------------
------------------------------------------------------------
----------------------------YNKGMVGSFK---QII-AG-------------
----------------------------EG------A-GA------LLTGFGPTLLGYSI
Q--------GAFKFGGY---------EVFK---------KFFIDNL--GYDTASR-----
-------------------------------YKNSVYM--GSAA---MAEFLADI-ALCP
LEATRIRLV---------SQ----------------------------------------
--------------------------PQFA------------NGL-VGGFSRIL------
-----------------KEE----G------I--------GSF----------------Y
SGFTPILFKQIPYNIAKFLVFERAS-EFY---------YGFAGP----------------
----------KEK--L------SSTSTT-LLNLLS-GLTAGLAAAIVSQPADTLL-SKVN
K--TKK---AP----------------------------------GQS----TVGLL-AQ
LAKQLGF--------FGSFAGLPTRLVMVGTLTSLQFGIYGS-----------LKSTLGC
------------------------------------------------------------
--------------------------------------------------------
>_S2538|Q07534|YEAST_Mitochondrial_glycine_transporter_OS=Saccharomyces_cerevisiae_(strain_ATCC_204508_/_S288c)_OX=559292_GN=HEM25_PE=1_SV=1
------------------------------------------------------------
--------------KP---------------------------------------RNSSH
LIGG-----------------------------FFGG-----------------------
------------------------------------LTSAVAL-----------------
-------------------------------------------------------QP-LD
LLKTRIQQDKKA------------------------------------------------
------------------------------------------------------------
----------------------------------TLWK---NLK-EI-------------
----------------------------DS------P-LQ------LWRGTLPSALRTSI
G--------SALYLSCL---------NLMR---------SSLAKRR--NAVPSLT-----
----NDSN-IV--YNKSSS-L-----PRL--TMYEN-L--LTGA---FARGLVGY-ITMP
ITVIKVRYE---------STLYN-------------------------------------
----------------------------Y-------------SSL-KEAITHIY------
-----------------TKE----G------L--------FGF----------------F
RGFGATCLRDAPYAGLYVLLYEKSK-QLL---------PMVL------------------
---------PSRFIHYNPEGGFTTYTST-TVNTTS-AVLSASLATTVTAPFDTIK-TRMQ
L------------------------------------EP---SK-FTN----SFNTF-TS
IVKNENV--------LKLFSGLSMRLARKAFSAGIAWGIYEE-----------LVKRFM-
------------------------------------------------------------
--------------------------------------------------------
>_PIC2|P40035|YEAST_Mitochondrial_phosphate_carrier_protein_2_OS=Saccharomyces_cerevisiae_(strain_ATCC_204508_/_S288c)_OX=559292_GN=PIC2_PE=1_SV=1
------------------------------------------------------------
-------------TKE---------------------------------------FYATC
TLGG-----------------------------IIAC-----------------------
------------------------------------GPTHSSI-----------------
-------------------------------------------------------TP-LD
LVKCRLQVNPKL------------------------------------------------
------------------------------------------------------------
----------------------------Y-TSNLQGFR---KII-AN-------------
----------------------------EG------W-KK------VYTGFGATFVGYSL
Q--------GAGKYGGY---------EYFK---------HLYSSWL--SPG---------
---------------------------------VTVYL--MASA---TAEFLADI-MLCP
FEAIKVKQQ---------TTM---------------------------------------
--------------------------PPFC------------NNV-VDGWKKMY------
-----------------AESG---G------M--------KAF----------------Y
KGIVPLWCRQIPYTMCKFTSFEKIV-QKI---------YS-VLP----------------
----------KKKEEM------NALQQI-SVSFVG-GYLAGILCAAVSHPADVMV-SKIN
S--ERK---AN-----------------------------------ES----MSVAS-KR
IYQKIGF--------TGLWNGLMVRIVMIGTLTSFQWLIYDS-----------FKAYVGL
------------------------------------------------------------
--------------------------------------------------------
>_GGC1|P38988|YEAST_Mitochondrial_GTP/GDP_carrier_protein_1_OS=Saccharomyces_cerevisiae_(strain_ATCC_204508_/_S288c)_OX=559292_GN=GGC1_PE=1_SV=1
------------------------------------------------------------
------------KTGK---------------------------------------AMRSA
AAGS------------------------------LIG-----------------------
-------------------------------------IGEIVL-----------------
-------------------------------------------------------LP-LD
VLKIKRQTNPESFKG---------------------------------------------
------------------------------------------------------------
------------------------------RGFI-------KIL-RD-------------
----------------------------EG------L-FN------LYRGWGWTAARNAP
G--------SFALFGGN---------AFAK------------------------------
------------------------------------------------------------
------------------------------------------------------------
---------------------------EY-------------------------------
-------------------------------I--------LGL--------------KD-
--------------------YSQAT-----------------------------------
----------W------------------SQNFIS-SIVGACSSLIVSAPLDVIK-TRIQ
N--RN----------------------------------------FDNP-ESGLRIV-KN
TLKNEGV--------TAFFKGLTPKLLTTGPKLVFSFALAQSL----------IPRFDN-
------------------------------------------------------------
--------------------------------------------------------
>_YEA6|P39953|YEAST_Mitochondrial_nicotinamide_adenine_dinucleotide_transporter_2_OS=Saccharomyces_cerevisiae_(strain_ATCC_204508_/_S288c)_OX=559292_GN=YEA6_PE=1_SV=1
------------------------------------------------------------
-------------NAD---------------------------------------PRVAA
ISGA------------------------------LSG-----------------------
------------------------------------ALSAMLV-----------------
-------------------------------------------------------CP-FD
VAKTRLQAQGL-------------------------------------------------
--------------------------------------------QNMTH-----------
---QSQH---------------------Y-KGFFGTFA---TIF-KD-------------
----------------------------EG------A-AG------LYKGLQPTVLGYIP
T--------LMIYFSVY---------DFCR---------KYSVDIF--PH----------
---------------SPF--L-----SN---------A--SSAI---TAGAISTV-ATNP
IWVVKTRLM---------LQTGI-----------------------------------GK
Y----------------STH--------Y-------------KGT-IDTFRKII------
-----------------QQE----G------A--------KAL----------------Y
AGLVPALL-GMLNVAIQFPLYENLKIRFG----------Y--------------------
------SESTDVS-------TDVTSSNF-QKLILA-SMLSKMVASTVTYPHEILR-TRMQ
L--K-------------------------------------SDL-PNTVQRHLLPLI-KI
TYRQEGF--------AGFYSGFATNLVRTVPAAVVTLVSFEY-----------SKKYLTT
FF----------------------------------------------------------
--------------------------------------------------------
>_ANT1|Q06497|YEAST_Peroxisomal_adenine_nucleotide_transporter_1_OS=Saccharomyces_cerevisiae_(strain_ATCC_204508_/_S288c)_OX=559292_GN=ANT1_PE=1_SV=1
L-----------------------------------------------------------
-------------------------------------------------------TLESA
LTGA------------------------------VAS-----------------------
------------------------------------AMANIAV-----------------
-------------------------------------------------------YP-LD
LSKTIIQSQVSPSSS------------------EDSNEGKV-------------------
------------L-----------------------------------------------
------------------------PNRRY-KNVVDCMI---NIF-KE-------------
----------------------------KG------I-LG------LYQGMTVTTVATFV
Q--------NFVYFFWYTFIRK----SYMK--------HKLLGLQSLKNRDGPITP----
--------------------------STIEE------L--VLGV---AAASISQL-FTSP
MAVVATRQQ--------TVHSAE-------------------------------------
-----------------SAK--------F-----------------TNVIKDIY------
-----------------RENN---G-----DI--------TAF----------------W
KGLRTGLALTI-NPSITYASFQRLK-EVF-----------------FH------DH----
-------------------SNDAGSLSA-VQNFIL-GVLSKMISTLVTQPLIVAK-AMLQ
S--AGS---K-----------------------------------FTT----FQEAL-LY
LYKNEGL--------KSLWKGVLPQLTKGVIVQGLLFAFRGE-----------LTKSLKR
LIF---------------------------------------------------------
-------------------------------------------L------------
>_YMC1|P32331|YEAST_Mitochondrial_glycine_transporter_YMC1_OS=Saccharomyces_cerevisiae_(strain_ATCC_204508_/_S288c)_OX=559292_GN=YMC1_PE=1_SV=2
------------------------------------------------------------
------------DNAR---------------------------------------VVKDL
LAGT------------------------------AGG-----------------------
------------------------------------IAQVLVG-----------------
-------------------------------------------------------QP-FD
TTKVRLQTSSTP------------------------------------------------
------------------------------------------------------------
------------------------------TTAMEVVR---KLL-AN-------------
----------------------------EG------P-RG------FYKGTLTPLIGVGA
C--------VSLQFGVN---------EAMK---------RFFHHRN--A-----------
----DMSS----------T-L-----SLPQY------Y--ACGV---TGGIVNSF-LASP
IEHVRIRLQ---------TQTGS-------------------------------------
-----------------GTN------AEF-------------KGP-LECIKKL-------
-----------------RHN--------------------KAL----------------L
RGLTPTILREGHGCGTYFLVYEALIANQM---------NKRR------------------
-------------------GLERKDIPA-WKLCIF-GALSGTALWLMVYPLDVIK-SVMQ
T--DNL---QKPK--------------------------------FGN----SISSVAKT
LYANGGI--------GAFFKGFGPTMLRAAPANGATFATFEL-----------AMRLLG-
------------------------------------------------------------
--------------------------------------------------------
>_MTM1|P53320|YEAST_Mitochondrial_carrier_protein_MTM1_OS=Saccharomyces_cerevisiae_(strain_ATCC_204508_/_S288c)_OX=559292_GN=MTM1_PE=1_SV=1
------------------------------------------------------------
------------NSLT---------------------------------------LKERM
LSAG------------------------------AGS-----------------------
------------------------------------VLTSLIL-----------------
-------------------------------------------------------TP-MD
VVRIRLQQQQMIPDCSC---------DGAAEVPNAVSSGSKMKT----------------
FTNVG-----------------------------------GQNLNNAKI-----------
--FWESACFQELHCK--------NSSLKF-NGTLEAFT---KIA-SV-------------
----------------------------EG------I-TS------LWRGISLTLLMAIP
A--------NMVYFSGY---------EYIRDV-------SPIASTY--------------
--------------------------PTLNP------L--FCGA---IARVFAAT-SIAP
LELVKTKLQ---------------------------------------------------
--SIP-----------RSSK-------------------S--TKT-WMMVKDLLN-----
---------------ETRQEMKMVG-------------PSRAL----------------F
KGLEITLWRDVPFSAIYWSSYELCK-ERL-WL------DSTRFA----------------
-------------------SKDANWVHF-INSFAS-GCISGMIAAICTHPFDVGK-TRWQ
I--SMM---NNSDP-------------------------KGGNR-SRN----MFKFL-ET
IWRTEGL--------AALYTGLAARVIKIRPSCAIMISSYEI-----------SKKVFGN
KL----------------------------------------------------------
--------------------------------------------------------
>_MME1|Q03829|YEAST_Mitochondrial_magnesium_exporter_1_OS=Saccharomyces_cerevisiae_(strain_ATCC_204508_/_S288c)_OX=559292_GN=MME1_PE=1_SV=1
------------------------------------------------------------
------------DLSP---------------------------------------IWHCV
VSGG------------------------------IGG-----------------------
------------------------------------KIGDSAM-----------------
-------------------------------------------------------HS-LD
TVKTRQQGAPNVKK----------------------------------------------
------------------------------------------------------------
----------------------------Y-RNMISAYR---TIW-LE-------------
----------------------------EG------VRRG------LYGGYMAAMLGSFP
S--------AAIFFGTY---------EYTK----RT-MIEDWQ--------I--------
---------------------N----DTITH------L--SAGF---LGDFISSF-VYVP
SEVLKTRLQ---------LQGRF-------------------------------------
-----------------NNP---FFQSGY-----------NYSNL-RNAIKTVI------
-----------------KEE----G------F--------RSL----------------F
FGYKATLARDLPFSALQFAFYEKFR-QLA-FK-----IEQKD------------------
--------------------GRDGELSI-PNEILT-GACAGGLAGIITTPMDVVK-TRVQ
TQ-QPP---SQSN----KSYSVTHPHV---------TNGRPAAL-SNS----ISLSL-RT
VYQSEGV--------LGFFSGVGPRFVWTSVQSSIMLLLYQM-----------TLRGLSN
AF----------------------------------------------------------
--------------------------------------------------------
>_ODC1|Q03028|YEAST_Mitochondrial_2-oxodicarboxylate_carrier_1_OS=Saccharomyces_cerevisiae_(strain_ATCC_204508_/_S288c)_OX=559292_GN=ODC1_PE=1_SV=1
------------------------------------------------------------
------------RPLP---------------------------------------FIYQF
TAGA------------------------------IAG-----------------------
------------------------------------VSELLVM-----------------
-------------------------------------------------------YP-LD
VVKTRMQLQVTTKGH-----------------PAVVAAKAAVDH----------------
------------------------------------------------------------
----------------------------Y-TGVMDCLT---KIV-KK-------------
----------------------------EG------F-SH------LYKGITSPILMEAP
K--------RAIKFSGN---------DTFQ---------TFYKKIF--------------
----------------PTPNG-----EMTQK------IAIYSGA---SAGAVEAF-VVAP
FELVKIRLQ---------DVNS----Q---------------------------------
----------------------------F-------------KTP-IEVVKNSV------
-----------------VKG----G------V--------LSL----------------F
NGLEATIWRHVLWNAGYFGIIFQIR-KLL---------P---------------------
-------------------AAKTSTEKT-RNDLIA-GAIGGTVGCLLNTPFDVVK-SRIQ
R----S---SGPL-----------------------------RK-YNW----SLPSV-LL
VYREEGF--------KALYKGFAPKVMRLAPGGGLLLVVFTN-----------VMDFFRE
VK----------------------------------------------------------
--------------------------------------------------------
>_RIM2|P38127|YEAST_Mitochondrial_carrier_protein_RIM2_OS=Saccharomyces_cerevisiae_(strain_ATCC_204508_/_S288c)_OX=559292_GN=RIM2_PE=1_SV=1
------------------------------------------------------------
------------PTVK---------------------------------------PWVHF
VAGG------------------------------IGG-----------------------
------------------------------------MAGAVVT-----------------
-------------------------------------------------------CP-FD
LVKTRLQSDIF-LKA------------YKSQA----------------------------
--------------------------------------------------------VNIS
KGSTRPKSINYV-----------IQAGTHFKETLGIIG---NVY-KQ-------------
----------------------------EG------F-RS------LFKGLGPNLVGVIP
A--------RSINFFTY---------GTTK---------DMYAKAF--NNGQETPMIH--
-------------------------------------L--MAAA---TAGWATAT-ATNP
IWLIKTRVQ---------LDKAG-------------------------------------
-----------------KTS-----VRQY-------------KNS-WDCLKSVI------
-----------------RNE----G------F--------TGL----------------Y
KGLSASYL-GSVEGILQWLLYEQMK-RLI---------KERS------------------
-IEKFGYQAEGTK------STSEKVKEW-CQRSGS-AGLAKFVASIATYPHEVVR-TRLR
Q--TPK---EN-----------------------------GKRK-YTG----LVQSF-KV
IIKEEGL--------FSMYSGLTPHLMRTVPNSIIMFGTWEI-----------VIRLLS-
------------------------------------------------------------
--------------------------------------------------------
>_ORT1|Q12375|YEAST_Mitochondrial_ornithine_transporter_1_OS=Saccharomyces_cerevisiae_(strain_ATCC_204508_/_S288c)_OX=559292_GN=ORT1_PE=1_SV=2
------------------------------------------------------------
--------------EG---------------------------------------AILDI
INGS------------------------------IAG-----------------------
------------------------------------ACGKVIE-----------------
-------------------------------------------------------FP-FD
TVKVRLQTQAS-------------------------------------------------
------------------------------------------------------------
--------------------------NVF-PTTWSCIK---FTY-QN-------------
----------------------------EG-----IA-RG------FFQGIASPLVGACL
E--------NATLFVSY---------NQCS---------KFLEKHT--NVS---------
--------------------------PLGQI------L--ISGG---VAGSCASL-VLTP
VELVKCKLQ---------VANLQ----------------------------------VAS
A----------------KTK--------H-------------TKV-LPTIKAII------
-----------------TER----G------L--------AGL----------------W
QGQSGTFIRESFGGVAWFATYEIVK-KSL---------KDRH------------------
-----SLDDPKRD-----------ESKI-WELLIS-GGSAGLAFNASIFPADTVK-SVMQ
T------------------------------------------E-HIS----LTNAV-KK
IFGKFGL--------KGFYRGLGITLFRAVPANAAVFYIFET-----------LSAL---
------------------------------------------------------------
--------------------------------------------------------
>_SFC1|P33303|YEAST_Succinate/fumarate_mitochondrial_transporter_OS=Saccharomyces_cerevisiae_(strain_ATCC_204508_/_S288c)_OX=559292_GN=SFC1_PE=1_SV=2
------------------------------------------------------------
------------KASH---------------------------------------PAINL
MAGG------------------------------TAG-----------------------
------------------------------------LFEALCC-----------------
-------------------------------------------------------HP-LD
TIKVRMQIYRRVAG----------------------------------------------
------------------------------------------------------------
-----IE---------------------H-VKPPGFIKT-GRTIYQK-------------
----------------------------EG------F-LA------LYKGLGAVVIGIIP
K--------MAIRFSSY---------EFYR---------TLLVNKE--SGI---------
--------------------V-----STGNT------F--VAGV---GAGITEAVLVVNP
MEVVKIRLQ---------AQ--------------------------------HLTPSEPN
A----------------GPK--------Y-------------NNA-IHAAYTIV------
-----------------KEE----G------V--------SAL----------------Y
RGVSLTAARQATNQGANFTVYSKLK-EFL---------QNYH------------------
-------QMD--------------VLPS-WETSCI-GLISGAIGPFSNAPLDTIK-TRLQ
K--DKS-------------ISLEKQ------------------SGMKK----IITIG-AQ
LLKEEGF--------RALYKGITPRVMRVAPGQAVTFTVYEY-----------VREHLEN
L-----------------------------------------------------------
--------------------------------------------------------
>_MRS3|P10566|YEAST_Mitochondrial_RNA-splicing_protein_MRS3_OS=Saccharomyces_cerevisiae_(strain_ATCC_204508_/_S288c)_OX=559292_GN=MRS3_PE=1_SV=4
------------------------------------------------------------
------------THAP---------------------------------------LYHQL
IAGA------------------------------FAG-----------------------
------------------------------------IMEHSVM-----------------
-------------------------------------------------------FP-ID
ALKTRIQSANA-KS----------------------------------------------
------------------------------------------------------------
-----LS---------------------A-KNMLSQIS---HIS-TS-------------
----------------------------EG------T-LA------LWKGVQSVILGAGP
A--------HAVYFGTY---------EFCK---------KNLIDSS--D-----------
----TQTH---------HP-F-----KT---------A--ISGA---CATTASDA-LMNP
FDTIKQRIQ---------LN----------------------------------------
T----------------S------------------------ASV-WQTTKQIY------
-----------------QSE----G------L--------AAF----------------Y
YSYPTTLVMNIPFAAFNFVIYESST-KFL---------NPSN------------------
-------E-----------------YNP-LIHCLC-GSISGSTCAAITTPLDCIK-TVLQ
I--RGS-------------QTVSLEIM------R---------K-ADT----FSKAA-SA
IYQVYGW--------KGFWRGWKPRIVANMPATAISWTAYEC-----------AKHFLMT
Y-----------------------------------------------------------
--------------------------------------------------------
>_ODC2|Q99297|YEAST_Mitochondrial_2-oxodicarboxylate_carrier_2_OS=Saccharomyces_cerevisiae_(strain_ATCC_204508_/_S288c)_OX=559292_GN=ODC2_PE=1_SV=1
------------------------------------------------------------
------------KPLP---------------------------------------FIYQF
ISGA------------------------------VAG-----------------------
------------------------------------ISELTVM-----------------
-------------------------------------------------------YP-LD
VVKTRFQLEVTT--------------------PTAAAVGKQVER----------------
------------------------------------------------------------
----------------------------Y-NGVIDCLK---KIV-KK-------------
----------------------------EG------F-SR------LYRGISSPMLMEAP
K--------RATKFACN---------DQYQ---------KIFKNLF--NTN---------
--------------------------ETTQK------ISIAAGA---SAGMTEAA-VIVP
FELIKIRMQ---------------------------------------------------
-----------------DVK------SSY-------------LGP-MDCLKKTI------
-----------------KNE----G------I--------MGL----------------Y
KGIESTMWRNALWNGGYFGVIYQVR-NSM---------P---------------------
-------------------VAKTKGQKT-RNDLIA-GAIGGTVGTMLNTPFDVVK-SRIQ
SV-DAV---SSAV-----------------------------KK-YNW----CLPSL-LV
IYREEGF--------RALYKGFVPKVCRLAPGGSLMLVVFTG-----------MMNFFRD
LK----------------------------------------------------------
--------------------------------------------------------
>TXTP|P38152|YEAST_Tricarboxylate_transport_protein_OS=Saccharomyces_cerevisiae_(strain_ATCC_204508_/_S288c)_OX=559292_GN=CTP1_PE=2_SV=3
------------------------------------------------------------
------------SDVD---------------------------------------PLHSF
LAGS------------------------------LAG-----------------------
------------------------------------AAEACIT-----------------
-------------------------------------------------------YP-FE
FAKTRLQLIDKASK----------------------------------------------
------------------------------------------------------------
-----AS-----------------------RNPLVLIY---KTA-KT-------------
----------------------------QG------I-GS------IYVGCPAFIIGNTA
K--------AGIRFLGF---------DTIK---------DMLRDSE--TGE---------
--------------------L-----SGTRG------V--IAGL---GAGLLESVAAVTP
FEAIKTA----------------------------------------------LIDDKQS
A----------------TPK--------YHN---------NGRGV-VRNYSSLV------
-----------------RDK----G------F--------SGL----------------Y
RGVLPVSMRQAANQAVRLGCYNKIK-TLI---------QDYT------------------
-------DSPKDK-----------PLSS-GLTFLV-GAFSGIVTVYSTMPLDTVK-TRMQ
--------------------SLDST------------------K-YSS----TMNCF-AT
IFKEEGL--------KTFWKGATPRLGRLVLSGGIVFTIYEK-----------VLVMLA-
------------------------------------------------------------
--------------------------------------------------------
>_MRS4|P23500|YEAST_Mitochondrial_RNA-splicing_protein_MRS4_OS=Saccharomyces_cerevisiae_(strain_ATCC_204508_/_S288c)_OX=559292_GN=MRS4_PE=1_SV=1
------------------------------------------------------------
------------SHAP---------------------------------------LHSQL
LAGA------------------------------FAG-----------------------
------------------------------------IMEHSLM-----------------
-------------------------------------------------------FP-ID
ALKTRVQAAGL-NK----------------------------------------------
------------------------------------------------------------
-----AA---------------------S-TGMISQIS---KIS-TM-------------
----------------------------EG------S-MA------LWKGVQSVILGAGP
A--------HAVYFGTY---------EFCK---------ARLISPE--D-----------
----MQTH---------QP-M-----KT---------A--LSGT---IATIAADA-LMNP
FDTVKQRLQ---------LD----------------------------------------
T----------------N------------------------LRV-WNVTKQIY------
-----------------QNE----G------F--------AAF----------------Y
YSYPTTLAMNIPFAAFNFMIYESAS-KFF---------NPQN------------------
-------S-----------------YNP-LIHCLC-GGISGATCAALTTPLDCIK-TVLQ
V--RGS-------------ETVSIEIM------K---------D-ANT----FGRAS-RA
ILEVHGW--------KGFWRGLKPRIVANIPATAISWTAYEC-----------AKHFLMK
N-----------------------------------------------------------
--------------------------------------------------------
>_TPC1|P53257|YEAST_Mitochondrial_thiamine_pyrophosphate_carrier_1_OS=Saccharomyces_cerevisiae_(strain_ATCC_204508_/_S288c)_OX=559292_GN=TPC1_PE=1_SV=1
------------------------------------------------------------
------------QNVA---------------------------------------AWKTL
LAGA------------------------------VSG-----------------------
------------------------------------LLARSIT-----------------
-------------------------------------------------------AP-MD
TIKIRLQLTPANGLK---------------------------------------------
-----------------------------------P------------------------
----------------------------FGSQVMEVAR---SMI-KN-------------
----------------------------EG------I-RS------FWKGNIPGSLLYVT
Y--------GSAQFSSY---------SLFN---------RYLTPFG--------------
--------------------LE----ARLHS------L--VVGA---FAGITSSI-VSYP
FDVLRTRLV---------------------------------------------------
-----------------ANN------QMHS------------MSI-TREVRDIW------
-----------------KLE----G------L--------PGF----------------F
KGSIASMTTITLTASIMFGTYETIR--------I--YCDENEKT----------------
-------------------TAAHKKWELATLNHSA-GTIGGVIAKIITFPLETIR-RRMQ
FM-NSK---HLEK------FSRHSSVYGS----------------YKGY---GFARIGLQ
ILKQEGV--------SSLYRGILVALSKTIPTTFVSFWGYET-----------AIHYLRM
Y-----------------------------------------------------------
--------------------------------------------------------
>_YMC2|P38087|YEAST_Carrier_protein_YMC2,_mitochondrial_OS=Saccharomyces_cerevisiae_(strain_ATCC_204508_/_S288c)_OX=559292_GN=YMC2_PE=1_SV=1
------------------------------------------------------------
------------SSNR---------------------------------------VLKDI
FAGT------------------------------IGG-----------------------
------------------------------------IAQVLVG-----------------
-------------------------------------------------------QP-FD
TTKVRLQTATTR------------------------------------------------
------------------------------------------------------------
------------------------------TTTLEVLR---NLV-KN-------------
----------------------------EG------V-FA------FYKGALTPLLGVGI
C--------VSVQFGVN---------EAMK---------RFFQNYN--ASKN--------
---PNMSSQDVD-LSRSNT-L-----PLSQY------Y--VCGL---TGGVVNSF-LASP
IEQIRIRLQ---------TQTSN-------------------------------------
-----------------GGD------REF-------------KGP-WDCIKKL-------
-----------------KAQ--------------------GGL----------------M
RGLFPTMIRAGHGLGTYFLVYEALVAREI---------GT--------------------
-------------------GLTRNEIPP-WKLCLF-GAFSGTMLWLTVYPLDVVK-SIIQ
N--DDL---RKPK--------------------------------YKN----SISYVAKT
IYAKEGI--------RAFFKGFGPTMVRSAPVNGATFLTFEL-----------VMRFLGE
E-----------------------------------------------------------
--------------------------------------------------------
>_FLX1|P40464|YEAST_Mitochondrial_FAD_carrier_protein_FLX1_OS=Saccharomyces_cerevisiae_(strain_ATCC_204508_/_S288c)_OX=559292_GN=FLX1_PE=3_SV=1
------------------------------------------------------------
------------QWTP---------------------------------------LQKEV
ISGL------------------------------SAG-----------------------
------------------------------------SVTTLVV-----------------
-------------------------------------------------------HP-LD
LLKVRLQLSATSAQK---------------------------------------------
------------------------------------------------------------
-----AH---------------------Y-GPFM-VIK---EII-RS-------------
----------------------------SA------N-SGRSVTNELYRGLSINLFGNAI
A--------WGVYFGLY---------GVTK---------ELIYKSV--AKPGETQLKG--
-------------VGNDHK-M-----NSLIY------L--SAGA---SSGLMTAI-LTNP
IWVIKTRIM---------STSKG-------------------------------------
------------------AQ------GAY-------------TSM-YNGVQQLL------
-----------------RTD----G------F--------QGL----------------W
KGLVPALF-GVSQGALYFAVYDTLKQRKL---------RRKRE-----------------
-------------------NGLDIHLTN-LETIEI-TSLGKMVSVTLVYPFQLLK-SNLQ
S--FRA---N-----------------------------------EQKF--RLFPLI-KL
IIANDGF--------VGLYKGLSANLVRAIPSTCITFCVYEN-----------LKHRL--
------------------------------------------------------------
--------------------------------------------------------
>_LEU5|P38702|YEAST_Mitochondrial_carrier_protein_LEU5_OS=Saccharomyces_cerevisiae_(strain_ATCC_204508_/_S288c)_OX=559292_GN=LEU5_PE=1_SV=1
------------------------------------------------------------
--------------DY---------------------------------------IVRSG
LAGG------------------------------ISG-----------------------
------------------------------------SCAKTLI-----------------
-------------------------------------------------------AP-LD
RIKILFQTSN--------------------------------------------------
------------------------------------------------------------
-----PH-YTKYTGS-------------L-IGLVEAAK---HIW-IN-------------
----------------------------DG------V-RG------FFQGHSATLLRIFP
Y--------AAVKFVAY---------EQIR---------NTLIPSK--------------
-------------EFE----------SHWRR------L--VSGS---LAGLCSVF-ITYP
LDLVRVRLA---------YET---------------------------------------
-----------------EHK--------R-------------VKL-GRIIKKIY------
------------------KEP---A------S--------ATLIKNDYIPNWFCHWCNFY
RGYVPTVLGMIPYAGVSFFAHDLLH-DVL----------KSPFFAPYSV----LELSEDD
ELERVQKKQRRP-------------LRT-WAELIS-GGLAGMASQTAAYPFEIIR-RRLQ
V--SAL---------------------------SPKTMYD--HK-FQS----ISEIA-HI
IFKERGV--------RGFFVGLSIGYIKVTPMVACSFFVYER-----------MKWNFG-
------------------------------------------------------------
--------------------------------------------------------
>_CRC1|Q12289|YEAST_Mitochondrial_carnitine_carrier_OS=Saccharomyces_cerevisiae_(strain_ATCC_204508_/_S288c)_OX=559292_GN=CRC1_PE=1_SV=1
------------------------------------------------------------
-------------VRE---------------------------------------NIKSF
VAGG------------------------------VGG-----------------------
------------------------------------VCAVFTG-----------------
-------------------------------------------------------HP-FD
LIKVRCQNG---------------------------------------------------
------------------------------------------------------------
---------------------------QA-NSTVHAIT---NII-KEAKTQ---------
---------------------VKGTLFTNS------V-KG------FYKGVIPPLLGVTP
I--------FAVSFWGY---------DVGK---------KLVTFNN--KQ----------
----GGSN----------E-L-----TMGQM------A--AAGF---ISAIPTTL-VTAP
TERVKVVLQ---------TS----------------------------------------
----------------------------S-------------KGSFIQAAKTIV------
-----------------KEG----G------I--------ASL----------------F
KGSLATLARDGPGSALYFASYEISK-NYL---------NS--------------------
-------RQPRQ-D-----AGKDEPVNI-LNVCLA-GGIAGMSMWLAVFPIDTIK-TKLQ
A--S--------------------------------------ST-RQN----MLSATKEI
YLQRGGI--------KGFFPGLGPALLRSFPANAATFLGVEM-----------THSLFKK
YG----------------------------------------------------------
--------------------------------------------------------
>_YP011|Q12251|YEAST_Uncharacterized_mitochondrial_carrier_YPR011C_OS=Saccharomyces_cerevisiae_(strain_ATCC_204508_/_S288c)_OX=559292_GN=YPR011C_PE=1_SV=1
------------------------------------------------------------
------------DSNI------------------------------------------AF
LAGG------------------------------VAG-----------------------
------------------------------------AVSRTVV-----------------
-------------------------------------------------------SP-FE
RVKILLQVQS--------------------------------------------------
------------------------------------------------------------
-----ST------TSY------------N-RGIFSSIR---QVY-HE-------------
----------------------------EG------T-KG------LFRGNGLNCIRIFP
Y--------SAVQFVVY---------EACK---------KKLFHVN--GNNG--------
----------------QEQ-L-----TNTQR------L--FSGA---LCGGCSVV-ATYP
LDLIKTRLS---------IQTANLSSL-----------------------------NRSK
A----------------KSI-------SKP------------PGI-WQLLSETY------
-----------------RLEG---G------L--------RGL----------------Y
RGVWPTSLGVVPYVALNFAVYEQLR-EF--------------------------------
GVNSSDAQPSWK--------------SN-LYKLTI-GAISGGVAQTITYPFDLLR-RRFQ
V--LAM------------------------------GGNELGFR-YTS----VWDAL-VT
IGRAEGV--------SGYYKGLAANLFKVVPSTAVSWLVYEV-----------VCDSVRN
------------------------------------------------------------
--------------------------------------------------------
>_PET8|P38921|YEAST_Putative_mitochondrial_carrier_protein_PET8_OS=Saccharomyces_cerevisiae_(strain_ATCC_204508_/_S288c)_OX=559292_GN=PET8_PE=1_SV=1
------------------------------------------------------------
--------------NT---------------------------------------FFLSL
LSGA------------------------------AAG-----------------------
------------------------------------TSTDLVF-----------------
-------------------------------------------------------FP-ID
TIKTRLQAKGG-------------------------------------------------
------------------------------------------------------------
------------------------------------------FF-AN-------------
----------------------------GG------Y-KG------IYRGLGSAVVASAP
G--------ASLFFISY---------DYMKVKSRPY-ISKLYSQGS--EQL---------
---------------------I----DTTTH------M--LSSS---IGEICACL-VRVP
AEVVKQRTQ---------VHS---------------------------------------
-----------------TNS---------------------SWQT-LQSILRND------
-----------------NKE----G------LR-------KNL----------------Y
RGWSTTIMREIPFTCIQFPLYEYLK-KTW-AK-----ANGQ-------------------
-----------------------SQVEP-WKGAIC-GSIAGGIAAATTTPLDFLK-TRLM
LN-KTT---A-------------------------------------S----LGSVI-IR
IYREEGP--------AVFFSGVGPRTMWISAGGAIFLGMYET-----------VHSLLSK
SF----------------------------------------------------------
--------------------------------------------------------
>_YFL5|P43617|YEAST_Uncharacterized_mitochondrial_carrier_YFR045W_OS=Saccharomyces_cerevisiae_(strain_ATCC_204508_/_S288c)_OX=559292_GN=YFR045W_PE=3_SV=3
------------------------------------------------------------
------------QNSD---------------------------------------LYKQI
TAGS------------------------------VAA-----------------------
------------------------------------VFQTTMT-----------------
-------------------------------------------------------YP-FE
YLKTGLQLQPKGTAF---------------------------------------------
------------------------------------------------------------
-----------------------------------------EIILPQ-------------
------------------------------------I-KS------YFVGCSALNVAAFG
K--------TILRFVTF---------DKLC---------HSLNNNI--DNND--------
----NFQRL----------------------TGYNL-L--IAGT---LTGIVESL-FIIP
FENIKTTLIQSAMIDHKKLEKNQ-------------------------------------
--PVV------------NAK------ATFHKVATKSTPVARIEKL-LPAVKHMY------
-----------------QTR----G------P--------AAF----------------V
QGTTATIFRQIANTSIQFTAYTAFK-RLL---------QARNDK----------------
-----------------------------ASSVIT-GLATSFTLVAMTQPIDVVK-TRMM
S--QNA---KTE---------------------------------YKN----TLNCM-YR
IFVQEGM--------ATFWKGSIFRFMKVGISGGLTFTVYEQ-----------VSLLLGF
SS----------------------------------------------------------
--------------------------------------------------------
>TXTPB|F1R4U0|DANRE_Tricarboxylate_transport_protein_B,_mitochondrial_OS=Danio_rerio_OX=7955_GN=slc25a1b_PE=3_SV=2
------------------------------------------------------------
-------------------------------------------------------PGKAI
LAGG------------------------------IAG-----------------------
------------------------------------GIEICIT-----------------
-------------------------------------------------------FP-TE
YVKTQLQLDEKANP----------------------------------------------
------------------------------------------------------------
-----PR---------------------Y-KGIVDCVK---QTV-QG-------------
----------------------------HG------V-KG------LYRGLSSLLYGSIP
K--------AAVRFGVF---------EFLS---------NQMRDES--GK----------
--------------------L-----DSTRG------L--ICGL---GAGVAEAVVVVCP
METVKVKFI----------------------------------------------HDQTS
A----------------NPK--------Y-------------RGF-FHGVREIV------
-----------------RTQ----G------L--------KGT----------------Y
QGLTATVLKQGSNQAIRFYVMTALR-NWY-------------------------------
------KGDNPNK-----------SINP-VVTGLF-GAVAGAASVFGNTPLDVIK-TRMQ
--------------------GLEAH------------------K-YKS----TVDCA-IK
IMKYEGP--------AAFYKGTVPRLGRVCMDVAIVFIIYEE-----------VVKVLNK
------------------------------------------------------------
--------------------------------------------------------
>SLC25A46|Q6DGU5|DANRE_Mitochondrial_outer_membrane_protein_SLC25A46_OS=Danio_rerio_OX=7955_GN=slc25a46_PE=2_SV=1
MTSRRPDSFEGLGYRG----------REDPAFSGGYSGRSF-----NNSSSSDLQNWVTT
PPDIPGSRNLHFDDRTPQF----ETAPDEAQSAAP-----------------PSEQLNRF
AGFG----------------IG------------LAS-----------------------
-----------------------------------LFTENVLA-----------------
-------------------------------------------------------HP-CI
VFRRQCQVNYHARC----------------------------------------------
------------------------------------------------------------
----------------------------YHLSPMTAISVMYNVT-KT-------------
----------------------------QG------P-KA------LWKGMGS---TFVV
Q--------GV-TLGTE----------------------GIISE----------------
--CTPLPRE---LSHKWNP-K-----QVVGH------L---------VLKGLTYV-VAMP
FYSASLIET---------VQSE--------------------------------------
---II------------RDN----------------------PGI-LDCV----------
------------------KE----GLGRV--MGMGIPHSKRLL--------------PLW
NLVLPTVLHGILHYIISSSIQRLVL-YLL-RR----RNNGSPKH----------------
---------SSPGSGM--DTVQSMLDAY-FPELMA-SFAASLCADVLLFPLETVL-HRLH
I--QGT---RTIIDN--TDLGFEVLPI-NTQ--------------YEG----MRDCI-NA
IRREEGT--------MGFYKGFGSIVVQYSLHATVLQIT---------------------
------------------------------------------------------------
--------------------------------------------------------
>E7FBD9|DANRE_Peroxisomal_membrane_protein_PMP34-like_OS=Danio_rerio_OX=7955_GN=LOC566378_PE=3_SV=1
------------------------------------------------------------
-------------------------------------------------------TLVHA
VAGA------------------------------MGS-----------------------
------------------------------------VTAMTVF-----------------
-------------------------------------------------------FP-LD
TARIRLQVDENRKS----------------------------------------------
------------------------------------------------------------
------------------------------QSTPIILA---EIA-KE-------------
----------------------------EG------V-LS------LYRGWFPVISSLCC
S--------NFVYFYTF---------NTLK---------RVMVT-D--RSRPS-------
---------TD--------------------------L--LMGF---ISGAVNVL-LTTP
MWVVNTRLK---------LQGAK-------------------------------------
---------------FRNEE---LHQTHY-------------KGI-VDAFSQII------
-----------------AHE----G------V--------GTL----------------W
NGTLPSLV-LVFNPAVQFMFYEAMKRKAG-------------------------------
-------------------RG-GRKISS-FEIFLI-GAIAKAIATTATYPLQTVQ-AILR
FGQYKS---DD------KGGLVGS---------------------LRN----VVSLL-MD
RIKRHGL--------LGLYKGLEAKLLQTVLTAALMFVVYEK-----------IT-----
------------------------------------------------------------
--------------------------------------------------------
>Q5BJK6|DANRE_Solute_carrier_family_25_member_44b_OS=Danio_rerio_OX=7955_GN=zgc:110122_PE=2_SV=1
------------------------------------------------------------
------------------------------------------------------------
---G-----------------------------LFMT-----------------------
------------------------------------MTIRATV-----------------
-------------------------------------------------------YP-AT
LIRTRLQVQKGKSL----------------------------------------------
------------------------------------------------------------
----------------------------Y-TGTYDAFR---KIL-RT-------------
----------------------------EG------L-RG------LYRGFMVTTFTLI-
--------SGQAYITTY---------ELVR---------KYVSSYS--KDNTLKS-----
-------------------------------------L--VAGG---SASLVAQS-ITVP
IDVVSQQLM---------MQGQGEHLTRFKVK------------PK-------TP-SGAK
H-SV---------FSG-QTR---------------------------DIIGQIF------
-----------------AAD----G------I--------RGF----------------Y
RGYVASLLTYIPNSAVWWPFYHFYA-EQL-SK----------------------------
-------------------MAPSNCPHL-VLQAMA-GPLAAATASTVTNPMDVIR-ARVQ
V--EG----------------------------------------RTS----VIETF-YQ
LIREEGF--------WGLTKGLSARIISSAPTAIVMVVGYET-----------LKKL---
------------------------------------------------------------
--------------------------------------------------------
>Q5CZP1|DANRE_Mitochondrial_folate_transporter/carrier_OS=Danio_rerio_OX=7955_GN=zgc:110786_PE=1_SV=1
------------------------------------------------------------
--------------------------------------------------------VENL
IAGL------------------------------SGG-----------------------
------------------------------------VLSTLAL-----------------
-------------------------------------------------------HP-LD
LVKIRFAVSDGLDVR---------------------------------------------
------------------------------------------------------------
-----PK---------------------Y-SGIVHCMK---SIW-HQ-------------
----------------------------EG------F-RG------LYQGVTPNIWGAGA
S--------WGLYFFFY---------NAIK---------GYNKETR--QI----------
------------------E-L-----TATEH------L--LSAA---VAGAMTLC-LTNP
IWVTKTRLV---------LQYSA-------------------------------------
----------D------PSQ------KQY-------------KGM-MDALVKIY------
-----------------RHE----G------I--------SGL----------------Y
RGFVPGLF-GTSHGALQFMAYEELK-RDY---------NKYRK-----------------
-------------------KQSDAKLNP-LEYITM-AALSKIFAVATTYPYQVVR-ARLQ
D--QHN---T-----------------------------------YNG----LTDVV-WR
TWRNEGL--------LGFYKGMVPNLVRVTPACCITFVVYEN-----------VSRVLLD
Q-----------------------------------------------------------
--------------------------------------------------------
>Q7ZVP4|DANRE_Mitochondrial_brown_fat_uncoupling_protein_1_OS=Danio_rerio_OX=7955_GN=ucp4_PE=2_SV=1
------------------------------------------------------------
-------------------------------------------------------LTVKV
LSAG------------------------------TAA-----------------------
------------------------------------CIADLVT-----------------
-------------------------------------------------------FP-LD
TAKVRLQIQGEKAVT-----------------------GAA-------------------
------------------------------------------------------------
---------------------KG---IRY-KGVFGTIS---TMM-RT-------------
----------------------------EG------P-RS------LYNGLVAGLQRQMA
F--------ASIRIGLY---------DNVK-------SF-YT-R----GKDN--------
------------------------P-NVAVR------I--LAGC---TTGAMAVS-MAQP
TDVVKVRFQ---------AQMNL---Q---------------------------------
-----------------GVG------RRY-------------NGT-MQAYRQIF------
-----------------QLE----G------L--------RGL----------------W
KGTLPNITRNALVNCTELVSYDLIK-EAI-LKHR--LLSDNL------------------
-----------------------------PCHFVS-AFGAGFITTVIASPVDVVK-TRYM
N--SPP----GQ---------------------------------YSS----STNCA-WT
MLTKEGP--------TAFYKGFVPSFLRLGSWNVVMFVSFEQ-----------LKRAMM-
------------------------------------------------------------
--------------------------------------------------------
>Q7T3F5|DANRE_Mitochondrial_uncoupling_protein_4_OS=Danio_rerio_OX=7955_GN=zgc:63899_PE=2_SV=1
------------------------------------------------------------
--------------------------------------------------------VSKF
TLSA------------------------------CAA-----------------------
------------------------------------AVAELVT-----------------
-------------------------------------------------------FP-LD
LTKTRLQIQGEGRSGKN---------------------G-G-------------------
------------------------------------------------------------
---------------------SV-QTQKY-RGMLSTAA---GIV-RE-------------
----------------------------EG------P-LK------LWQGVTPAIYRHIV
Y--------SGGRMLAY---------EQMR-------ES-VLGK----SEDG--------
------------------------IFPVWKA------V--IASM---ISGALGQF-IASP
TDLVKVQMQ---------MEGRRR-LE---------------------------------
-----------------GKP------PRV-------------RGV-YHAFTKIV------
-----------------AQG----G------I--------RGL----------------W
AGWVPNVQRAALVNLGDLMTYDTVK-HFL-LRNT--SIPDNS------------------
-----------------------------ICHGLS-SICSGLVAATMGTPADVVK-TRVM
N--QPR----DS---------NGRGLL------------------YRN----STDCL-VQ
SVRREGF--------FSLYKGFLPTWFRMAPWSLTFWLTFEQ-----------LRRAM--
------------------------------------------------------------
--------------------------------------------------------
>_SLC25A12|Q6PFM3|DANRE_Solute_carrier_family_25_(Mitochondrial_carrier,_Aralar),_member_12_OS=Danio_rerio_OX=7955_GN=slc25a12_PE=2_SV=1
------------------------------------------------------------
------------QAAE---------------------------------------SAYRF
TLGS------------------------------IAG-----------------------
------------------------------------ATGATAV-----------------
-------------------------------------------------------YP-ID
LVKTRMQNQRST----------------------GSFVGE--LM----------------
------------------------------------------------------------
----------------------------Y-KNSFDCAK---KVL-RY-------------
----------------------------EG------F-FG------FYRGLLPQLIGVAP
E--------KAIKLTVN---------DFVR---------DKFTTN---------------
----------------DDT-I-----PLAAE------I--LAGG---CAGGSQVI-FTNP
LEIVKIRLQ---------VAGEI--------------------------------TTGPR
V------------------------------------------SA-LSVI----------
-----------------RDL----G------F--------FGL----------------Y
KGTKACFLRDIPFSAIYFPVYAHTK-ALL---------ADED------------------
-----------------------GRLGA-LQLLSA-GAIAGVPAASLVTPADVIK-TRLQ
VA-ARA----GQT------------------------------T-YNG----VIDCF-RK
IMKEEGF--------RALWKGAGARVFRSSPQFAVTLLTYEL-----------LQRWLYV
DF----------------------------------------------------------
--------------------------------------------------------
>A0A8M9PNN6|DANRE_Calcium-binding_mitochondrial_carrier_protein_Aralar2_OS=Danio_rerio_OX=7955_GN=slc25a13_PE=1_SV=1
------------------------------------------------------------
--------------------------------------------------------AYRF
TLGS------------------------------VAG-----------------------
------------------------------------AVGATAV-----------------
-------------------------------------------------------YP-ID
LVKTRMQNQRSS----------------------GSLVEE--LM----------------
------------------------------------------------------------
----------------------------Y-KNSLDCFK---KVV-RY-------------
----------------------------EG------F-FG------LYRGLVPQLLGVAP
E--------KAIKLTVN---------DFVR---------GKTLQK---------------
----------------DGS-V-----PLPAE------I--LAGG---CAGGSQVI-FTNP
LEIVKIRLQ---------VAGEI--------------------------------TTGPR
V------------------------------------------SA-FSVI----------
-----------------RDL----G------F--------FGL----------------Y
KGAKACFLRDIPFSAIYFPCYAHTK-AAL---------TDED------------------
-----------------------GRVGP-GRLLLA-GALAGMPAASLVTPADVIK-TRLQ
VA-ARA----GQT------------------------------T-YNG----LIDCF-WK
ILQEEGP--------RAFWKGAGARVCRSSPQFGVTLVTYEL-----------LQRWFY-
------------------------------------------------------------
--------------------------------------------------------
>_SLC25A23b|Q5PNM8|DANRE_Solute_carrier_family_25_member_23b_OS=Danio_rerio_OX=7955_GN=slc25a23b_PE=3_SV=1
------------------------------------------------------------
-------------SGV---------------------------------------VWRQL
VAGA------------------------------MAG-----------------------
------------------------------------AVSRTGT-----------------
-------------------------------------------------------AP-LD
RLKVFLQVHG--------------------------------------------------
------------------------------------------------------------
-------------TS-------------G-VTLFSGLQ---GMV-RE-------------
----------------------------GG------L-RS------LWRGNGINVLKIAP
E--------SAIKFMAY---------EQIK---------WLIRGRR--EG----------
-----------------GT-L-----RVQER------F--IAGS---LAGATAQT-IIYP
MEVLKTRLT---------LR----------------------------------------
-----------------KTG-------QY-------------SGM-ADCAKQIL------
-----------------RKE----G------V--------RAF----------------Y
KGYVPNTLGIIPYAGIDLAVYETLK-NA--------------------------------
WLQRYCMGSADP--------------GV-LVLLAC-GTVSSTCGQLASYPLALIR-TRMQ
A--QA----------------------------SAEGAPQL------S----MVGQF-KH
IVSHEGV--------PGLYRGIAPNFLKVIPAVSISYVVYEH-----------MKKALGV
G-----------------------------------------------------------
--------------------------------------------------------
>_SCMC1|SLC25A24|Q66L49|DANRE_Calcium-binding_mitochondrial_carrier_protein_SCaMC-1_OS=Danio_rerio_OX=7955_GN=slc25a24_PE=2_SV=1
------------------------------------------------------------
-------------TGM---------------------------------------WWKQL
AAGG------------------------------VAG-----------------------
------------------------------------AVSRTGT-----------------
-------------------------------------------------------AP-LD
RMKVFMQVHS--------------------------------------------------
------------------------------------------------------------
-----SK------TN-------------K-ISLVNGFK---QMI-KE-------------
----------------------------GG------V-AS------LWRGNGVNVIKIAP
E--------TAIKFMAY---------EQYK---------KLLSKDG--G-----------
------------------K-V-----QSHER------F--MAGS---LAGATAQT-AIYP
MEVMKTRLT---------LR----------------------------------------
-----------------KTG-------QY-------------SGM-FDCAKKIL------
-----------------RKE----G------V--------KAF----------------Y
KGYVPNILGIIPYAGIDLAVYETLK-NT--------------------------------
WLSHYAKDTANP--------------GV-LVLLGC-GTISSTCGQLASYPLALIR-TRMQ
A--MA----------------------------SMEGSEQV------S----MSKLV-KK
IMQKEGF--------FGLYRGILPNFMKVIPAVSISYVVYEY-----------MRSGLGI
S-----------------------------------------------------------
--------------------------------------------------------
>SCM2A|SLC25A25a|Q6NYZ6|DANRE_Calcium-binding_mitochondrial_carrier_protein_SCaMC-2-A_OS=Danio_rerio_OX=7955_GN=slc25a25a_PE=2_SV=1
------------------------------------------------------------
-------------TGM---------------------------------------WWRHL
VSGG------------------------------GAG-----------------------
------------------------------------AVSRTCT-----------------
-------------------------------------------------------AP-LD
RLKVLMQVHG--------------------------------------------------
------------------------------------------------------------
-----CQ------GK-------------S-MCLMSGLT---QMI-KE-------------
----------------------------GG------V-RS------LWRGNGINVIKIAP
E--------TALKFMAY---------EQIK---------RVMGSSQ--E-----------
------------------T-L-----GISER------F--VAGS---LAGVIAQS-TIYP
MEVLKTRLA---------LR----------------------------------------
-----------------KTG-------QY-------------KGI-SDCAKHIL------
-----------------KTE----G------M--------SAF----------------Y
KGYVPNMLGIIPYAGIDLAVYETLK-NT--------------------------------
WLQRYGTENADP--------------GV-FVLLAC-GTVSSTCGQLASYPLALIR-TRMQ
A--QA----------------------------SVEGSSQV------S----MTGLF-KQ
IMKTEGP--------TGLYRGLTPNFLKVIPAVSISYVVYEH-----------IKSTLGV
RS----------------------------------------------------------
--------------------------------------------------------
>SCM2B|SLC25A25b|A2CEQ0|DANRE_Calcium-binding_mitochondrial_carrier_protein_SCaMC-2-B_OS=Danio_rerio_OX=7955_GN=slc25a25b_PE=3_SV=2
------------------------------------------------------------
------------NTGM---------------------------------------WWRHL
VAGG------------------------------GAG-----------------------
------------------------------------AVSRTCT-----------------
-------------------------------------------------------AP-LD
RLKVLMQVHA--------------------------------------------------
------------------------------------------------------------
-----TR------SN-------------S-MGIAGGFT---QMI-RE-------------
----------------------------GG------L-RS------LWRGNGINVLKIAP
E--------SAIKFMAY---------EQIK---------RLIGSNQ--E-----------
------------------T-L-----GILER------L--VSGS---LAGAIAQS-SIYP
MEVLKTRLA---------LG----------------------------------------
-----------------RTG-------QY-------------SGI-ADCAKHIF------
-----------------KKE----G------M--------TAF----------------Y
KGYIPNMLGIIPYAGIDLAVYETLK-NS--------------------------------
WLQRFATDSADP--------------GV-FVLLAC-GTMSSTCGQLASYPLALVR-TRMQ
A--QA----------------------------SQEGSPQM------T----MSGLF-RH
IVRTEGA--------IGLYRGLAPNFMKVIPAVSISYVVYEN-----------LKITLGV
Q-----------------------------------------------------------
--------------------------------------------------------
>SLC25A24l|Q6DRB4|DANRE_DKFZp586G0123-like_OS=Danio_rerio_OX=7955_GN=slc25a24l_PE=2_SV=1
------------------------------------------------------------
-----------SDLSV---------------------------------------WGNFV
LAAG------------------------------LAD-----------------------
------------------------------------AVSRTVT-----------------
-------------------------------------------------------AP-ID
LLKTRLQVFG--------------------------------------------------
------------------------------------------------------------
-----SK-----AVSLGFRE-----------------------L-QT-------------
----------------------------GG------I-RS------LWQGNAVNVLKGTP
Q--------STLQCFIY---------AQLR---------MYSLGER--D-----------
------------------N-L-----SVYQR------F--GLGC---VSGAVAHA-VFYP
LEVLKVRLN---------LQ----------------------------------------
-----------------PAG-------TY-------------SGV-LGCAKLIY------
-----------------QSE----S------V--------AAF----------------Y
RGFKPSILCMIPYAGVECAVHQSIM-SWV----------KQ-------------------
----------DP-EDF--------GDSK-LFLFSF-AAFAS--GQATSYPLAVIR-TQQQ
A--QAF------------------------CLSSQKPG---------D----VLQGL-TG
IYTKYGV--------RGFYNGMGASFVRAVPCALLNYSLTSK-----------FQTLLST
VS----------------------------------------------------------
--------------------------------------------------------
>_MFRN2|SLC25A28|Q7T292|DANRE_Mitoferrin-2_OS=Danio_rerio_OX=7955_GN=slc25a28_PE=2_SV=1
------------------------------------------------------------
------------QGAS---------------------------------------TSTHM
LAGA------------------------------VAG-----------------------
------------------------------------IMEHCLM-----------------
-------------------------------------------------------FP-ID
CVKTRMQSLQPEPA----------------------------------------------
------------------------------------------------------------
-----AR---------------------Y-RNVMDALW---RIM-RT-------------
----------------------------EG------I-WR------PIRGLNITAVGAGP
A--------HALYFACY---------ERLK---------KVLSDII--HPG---------
----ANSH------------L-----AN---------G--AAGC---VATLLHDA-AMNP
TEVVKQRMQ---------MY----------------------------------------
N----------------SP---------Y-------------RSV-LDCMRCVW------
-----------------QRE----G------A--------LAF----------------Y
RSYTTQLTMNVPFQALHFMTYEYLQ-ELL---------NPQR------------------
-------H-----------------YNP-SSHMVS-GALAGAIAAAATTPLDVCK-TLLN
T--QES-------------LAVDSVS-------------RSGRH-ITG----LGHAF-RT
VYRLGGL--------PAYFKGVQARVIYQMPSTAISWSVYEF-----------FKYMITK
HQ----------------------------------------------------------
--------------------------------------------------------
>SLC25A39|Q7SXW0|DANRE_Solute_carrier_family_25_member_39_OS=Danio_rerio_OX=7955_GN=slc25a39_PE=2_SV=1
------------------------------------------------------------
------------AAIT---------------------------------------PVQQM
LASG------------------------------TGA-----------------------
------------------------------------VLTSLFV-----------------
-------------------------------------------------------TP-LD
VVKIRLQAQQTPLFQAIAAESRPW------FRVTRPSKWKCFLYC---------NGLMDH
-VYVC------------------------------------QNMSSCS------------
--NLYKTSTH------------------F-SGTLDAFV---KIT-HN-------------
----------------------------EG------L-RS------LWSGLPPTLVMAVP
A--------TVIYFTCY---------DQLR---------DFLCYSM--GYHGDH------
-----------------------------IP------L--IAGG---LARLGAVS-VISP
LELVRTKMQ---------------------------------------------------
-----------------SRR------LQY-------------SEL-MVCIRSSV------
-----------------AQD----G------W--------LSL----------------W
RGWGPTVLRDVPFSALYWFNYELVK-AQL-CE----------------------------
-------------------HYRTPQASF-TISFTA-GAVSGAIAAVLTLPFDVVK-TRRQ
I--QLG---EMEAL---GAVSMKK---------------------PSS----TWNMM-RN
IWIDMGY--------KGLFAGFLPRVIKVAPACAVMISTYEF-----------GKTFFQE
RN----------------------------------------------------------
--------------------------------------------------------
>TXTPA|SLC25A1a|Q6PGY3|DANRE_Tricarboxylate_transport_protein_A,_mitochondrial_OS=Danio_rerio_OX=7955_GN=slc25a1a_PE=2_SV=1
------------------------------------------------------------
------------KITH---------------------------------------PWKAI
FAGG------------------------------IAG-----------------------
------------------------------------GIEICIT-----------------
-------------------------------------------------------FP-TE
YVKTQLQLDERANP----------------------------------------------
------------------------------------------------------------
-----PR---------------------Y-RGIGDCVK---LTV-QY-------------
----------------------------HG------L-RG------LYRGLSSLLYGSIP
K--------SAVRFGTF---------EVLS---------NPMRDAT--GR----------
--------------------L-----DNKAS------L--LCGL---GAGIAEAVLVVCP
METVKVKFI----------------------------------------------HDQCS
L----------------RPR--------Y-------------RGF-FHGVREII------
-----------------RDQ----G------V--------RGT----------------Y
QGLTATLLKQGSNQAIRFYVMNLLR-NWY-------------------------------
------KGDDPAR-----------DMHP-LVTAMF-GATAGAASVFGNTPLDVVK-TRMQ
--------------------GLEAH------------------R-YKS----TMDCA-FQ
ILKNEGP--------LAFYKGTVPRLGRVCLDVAIVFVLYEE-----------VVKLLNN
V-----------------------------------------------------------
--------------------------------------------------------
>SLC25A3a|Q6PC47|DANRE_Solute_carrier_family_25_(Mitochondrial_carrier_phosphate_carrier),_member_3,_like_OS=Danio_rerio_OX=7955_GN=slc25a3a_PE=1_SV=1
------------------------------------------------------------
-------------SNK---------------------------------------YYALC
GFGG-----------------------------ILSC-----------------------
------------------------------------GLTHTAV-----------------
-------------------------------------------------------VP-LD
LIKCRIQVDPEK------------------------------------------------
------------------------------------------------------------
----------------------------Y-KSIFNGFS---VTL-RE-------------
----------------------------DG------F-RG------LGKGWAPTFIGYSM
Q--------GLCKFGFY---------EIFK---------ALYNDML--GEENAYL-----
-------------------------------WRTSVYL--AASA---SAEFFADI-ALAP
MEACKVRIQ---------TQ----------------------------------------
--------------------------PGYA------------NTL-RECAPKMH------
-----------------AEE----G------L--------NAF----------------Y
KGVYPLWLRQIPYTMMKFACFERTV-ETL---------YKYVVP----------------
----------KPRSEC------SKPEQL-VVTFVA-GYIAGVFCAVVSHPADSVV-SVLN
K--EKG---S---------------------------------------------SA-VE
VLKRLGP--------VGVWKGLFARIIMIGTLTALQWFIYDS-----------VKVYFRL
P-----------------------------------------------------------
--------------------------------------------------------
>SLC25A40|Q6DHC3|DANRE_Solute_carrier_family_25_member_40_OS=Danio_rerio_OX=7955_GN=slc25a40_PE=2_SV=1
------------------------------------------------------------
------------GDIT---------------------------------------PFQQM
MASC------------------------------SGA-----------------------
------------------------------------IITSLLV-----------------
-------------------------------------------------------TP-LD
VVKIRLQAQKNPF-----------------------PKGKCFVYC---------NGLMDH
-ICVC------------------------------------ENGNT-K------------
--VWYKAPGH------------------F-SGTLDAFL---KII-RM-------------
----------------------------EG------I-RS------LWSGLPPTLIMAVP
A--------TVIYFTCY---------DQLF---------ALLKLKM--GDRSDL------
-----------------------------AP------L--FAGA---IARVGSAT-VISP
LELIRTKMQ---------------------------------------------------
-----------------SEK------QSY-------------REM-SAVIRSAL------
-----------------KNE----G------L--------RSL----------------W
RGWGPTLLRDVPFSAMYWFNYEKGK-WWL-CK----------------------------
-------------------RYSCSEPTV-AITFTA-GALSGSIASIITLPFDVVK-TKRQ
V--EMG---ELQTM----KLSTQV---------------------SSS----TCSVM-KR
IVAENGV--------SGLFAGFMPRLIKVAPACAIMISTYEF-----------GKAFFRK
YN----------------------------------------------------------
--------------------------------------------------------
>SLC25A43|Q5U3V7|DANRE_Solute_carrier_family_25_member_43_OS=Danio_rerio_OX=7955_GN=slc25a43_PE=2_SV=1
------------------------------------------------------------
------------ARLT---------------------------------------SSQSL
MCVG------------------------------FAG-----------------------
------------------------------------IFSKTVT-----------------
-------------------------------------------------------SP-LE
VVKILSQVGTFHCK----------------------------------------------
------------------------------------------------------------
------------------------------RGFLHSFV---LIC-QN-------------
----------------------------EG------L-RA------FWKGNMVSCLRLFP
Y--------SAIHLATY---------KNIV---------NLHIDEL--GD----------
--------------------I-----SQWRA------I--VAGG---LAGISAAL-ATYP
LEVVETRLI---------AQNC--------------------------------------
-----------------QEP-------TY-------------RGL-LHSLSVIY------
-----------------RNE----G------L--------QAL----------------Y
RGFSLTVLGAVPFSVGCYAVYINLD-KLW----------QERHVR-FTS-----------
-----------------------------LQNFIN-GCLAAGVAQTLSFPFETVK-KKMQ
A--QSL---VL----------------------PHCGGVDV--H-FNG----MADCF-RQ
VIKNKGV--------MALWSGLTANMVKIVPYFGLLFSCFEM-----------CKQVCLY
RN----------------------------------------------------------
--------------------------------------------------------
>_MFRN1|SLC25A37|Q287T7|DANRE_Mitoferrin-1_OS=Danio_rerio_OX=7955_GN=slc25a37_PE=1_SV=1
------------------------------------------------------------
------------AHAS---------------------------------------LGTHM
TAGA------------------------------VAG-----------------------
------------------------------------ILEHTVM-----------------
-------------------------------------------------------YP-VD
SVKTRMQSLQPDPK----------------------------------------------
------------------------------------------------------------
-----AQ---------------------Y-RSVYGALK---RIV-RT-------------
----------------------------EG------L-LR------PLRGLNITVLGAGP
A--------HALYFACY---------ERIK---------RSLSDVI--QNG---------
----GNSH------------I-----AN---------G--VAGS---VATVLHDA-VMNP
AEVVKQRMQ---------MY----------------------------------------
N----------------SP---------Y-------------RSL-YDCVLMVS------
-----------------RKE----G------L--------AAF----------------Y
RSYSTQLTMNIPFQAVHFITYEFMQ-EHF---------NPHR------------------
-------Q-----------------YRP-ETHIIS-GAAAGAVSAAVTTPLDVCK-TLLN
T--QEN-------------VALSSAH-------------VSG-H-LSG----MVNAL-RT
VYRLGGV--------PAFFKGIQARVIYQMPSTAIAWSVYEF-----------FKYFLTQ
HE----------------------------------------------------------
--------------------------------------------------------
>SLC25A55b|Q6DHS4|DANRE_Solute_carrier_family_25_member_55b_OS=Danio_rerio_OX=7955_GN=slc25a55b_PE=2_SV=1
------------------------------------------------------------
------------QPIS---------------------------------------LPAKL
INGG------------------------------VAG-----------------------
------------------------------------LVGVTCV-----------------
-------------------------------------------------------FP-ID
LAKTRLQNQR---------------------------GSQ--RV----------------
------------------------------------------------------------
----------------------------Y-KNMMDCLI---KTV-RS-------------
----------------------------EG------Y-FG------MYRGAAVNLTLVTP
E--------KAIKLAAN---------DFFR---------QRLSRG---------------
----------------DLK-L-----SVFQE------M--LAGC---GAGMCQVI-VTTP
MEMLKIQLQ---------DAGRLVAQQRNVPILH--TVKLGAASPVLNYSY----SVGPV
S----------------SIR--------K-------------VSA-VQIAQELF------
-----------------RTK----G------I--------QGL----------------Y
KGLGATLMRDIPFSVVYFPLFAHIN-QLG---------KT--------------------
--------------------SEDSDVPF-YWSFIS-GCVAGCTAAVAVSPCDVVK-TRLQ
SL-NKS---ANED------------------------------T-YNG----VVDCI-RK
IMRKEGP--------SAFLKGAGCRALVIAPLFGIAQVVYFI-----------GV-----
------------------------------------------------------------
--------------------------------------------------------
>SLC25A55a|Q7ZTT6|DANRE_Solute_carrier_family_25_(Mitochondrial_carrier:_glutamate),_member_22_OS=Danio_rerio_OX=7955_GN=slc25a55a_PE=1_SV=1
------------------------------------------------------------
------------QQIS---------------------------------------LPAKL
INGG------------------------------IAG-----------------------
------------------------------------IVGVTCV-----------------
-------------------------------------------------------FP-ID
LAKTRLQNQR---------------------------QGQ--QV----------------
------------------------------------------------------------
----------------------------Y-KSMIDCLI---KTV-RT-------------
----------------------------EG------Y-FG------MYRGAAVNLTLVTP
E--------KAIKLAAN---------DFFR---------CHLSRN---------------
----------------GRG-L-----NVFKE------M--LAGC---AAGMCQVI-VTTP
MEMLKIQLQ---------DAGRLAAQQRKPGLIP--PTRL-AANTVLCRSY----NVVPN
S----------------SAR--------A-------------VSA-TQIARELL------
-----------------HTQ----G------I--------QGL----------------Y
KGLGATLLRDVPFSIVYFPLFANLN-KLG---------KP--------------------
--------------------SPDEAAPF-YWSFIS-GCVAGSTAAVAVNPCDVVK-TRLQ
SL-SKG---ANED------------------------------T-YSG----IVDCF-SK
IMRREGP--------SAFLKGAGCRALVIAPLFGIVQVMYFL-----------GV-----
------------------------------------------------------------
--------------------------------------------------------
>SLC25A32a|Q7ZUN1|DANRE_Slc25a32a_protein_OS=Danio_rerio_OX=7955_GN=slc25a32a_PE=2_SV=1
------------------------------------------------------------
--------------HI---------------------------------------KYENL
AAGL------------------------------AGG-----------------------
------------------------------------VISTMVL-----------------
-------------------------------------------------------HP-LD
LIKIRFAVSDGLKMR---------------------------------------------
------------------------------------------------------------
-----PQ---------------------Y-DGMLDCMK---TIW-KL-------------
----------------------------EG------I-RG------LYQGVTPNIWGAGS
S--------WGLYFLFY---------NAIK---------AYTQEGR--QT----------
------------------E-L-----SACEH------L--VSAA---EAGILTLC-LTNP
VWVTKTRLV---------LQYNA-------------------------------------
----------D------PSR------KQY-------------KGM-MDALVKIY------
-----------------RHE----G------I--------PGL----------------Y
RGFVPGLV-GTSHAALQFMTYEGLK-REQ---------NKCKK-----------------
-------------------MPSESLLSP-LEYIAI-AAISKIFAVAVTYPYQVVR-ARLQ
D--QHN---N-----------------------------------YSG----IVDVM-RR
TWSNEGV--------EGFYKGMVPNLVRVIPACCITFLVFEN-----------VSRLLLG
EY----------------------------------------------------------
--------------------------------------------------------
>SLC25A18|E7F2B8|DANRE_Solute_carrier_family_25_member_18_OS=Danio_rerio_OX=7955_GN=slc25a18_PE=1_SV=2
------------------------------------------------------------
------------KKLS---------------------------------------LPAKL
INGG------------------------------VAG-----------------------
------------------------------------LVGVTCV-----------------
-------------------------------------------------------FP-ID
LAKTRLQNQQ----------------------------GA--RV----------------
------------------------------------------------------------
----------------------------Y-SGMLDCLA---KTI-KM-------------
----------------------------EG------Y-FG------MYRGAAVNLTLVTP
E--------KAIKLAAN---------DVFR---------QKLSKD---------------
----------------G-K-L-----PLWGE------I--LAGC---GAGTCQVV-VTTP
MEMLKIQLQ---------DAGRLAAQR---TVAA--SAPASGPTPSLVASQTA--HPGTS
A----------------PPR----------------------RSA-TRITVELL------
-----------------KTR----G------L--------RGL----------------Y
KGAGATLMRDVPFSMIYFPLFANLN-AVG---------RAED------------------
-------------------CKAQERAPF-LQSFMA-GCMAGSVAAVAVTPLDVIK-TRLQ
TL-QKG---EGED------------------------------S-YRG----IIDCA-QR
ILKREGP--------SAFLKGATCRALVIAPLFGIAQGVYFL-----------G------
------------------------------------------------------------
--------------------------------------------------------
>SLC25A42|Q0P483|DANRE_Mitochondrial_coenzyme_A_transporter_SLC25A42_OS=Danio_rerio_OX=7955_GN=slc25a42_PE=2_SV=1
------------------------------------------------------------
------------QGRS---------------------------------------VLNSL
VSGA------------------------------FAG-----------------------
------------------------------------AVAKTAV-----------------
-------------------------------------------------------AP-LD
RTKIIFQVSSNRFSA---------------------------------------------
------------------------------------------------------------
------------------------------KEAYRLIY---RTY-LK-------------
----------------------------DG------F-FS------LWRGNSATMVRVIP
Y--------AAIQFCAH---------EQYK---------GILGKYY--GFQG--------
-----------------KA-L-----PPVPR------L--LAGS---LAGTTAAI-ITYP
LDMVRARMA---------VTPKE-------------------------------------
---------------------------MY-------------SNI-MDVFVRIS------
-----------------REE----G------L--------KTL----------------Y
RGFTPTILGVVPYAGLSFFTYETLK---------------------------------KT
HAEKTGRAHPFP-----------------YERLVF-GACAGLIGQSASYPLDVVR-RRMQ
T--AGV---TGHT--------------------------------YST----VLGTM-RE
IVAEEGIV-------RGLYKGLSMNWVKGPIAVGISFMTFDL-----------TQILLRK
FQ----------------------------------------------------------
--------------------------------------------------------
>SLC25A16|Q7ZV72|DANRE_Solute_carrier_family_25,_member_16_OS=Danio_rerio_OX=7955_GN=slc25a16_PE=2_SV=1
------------------------------------------------------------
----------------------------------------------------GYYWLRSF
TAGG------------------------------VAG-----------------------
------------------------------------CCAKSTI-----------------
-------------------------------------------------------AP-LD
RVKILLQAQNPHYK----------------------------------------------
------------------------------------------------------------
----------------------------H-LGVFATLK---AVP-KK-------------
----------------------------EG------F-LG------LYKGNGAMMIRIFP
Y--------GAIQFMAF---------DNYK---------KFLHTKV--GISGHVHR----
-------------------------------------L--MAGS---MAGMTAVI-CTYP
LDVIRARLA-F------QVTGHH-------------------------------------
---------------------------RY-------------SGI-RHAFQTIY------
-----------------HKEG---G------I--------SGF----------------Y
RGLIPTIIGMAPYAGFSFFTFGTLK---------------------------------TL
GLTHFPEQLGKPSLD----NPDVLVLKT-QVNLLC-GGVAGAIAQTISYPLDVAR-RRMQ
L--GAS---LPD---------------------------------HDKC-CSLTKTL-KH
VYSQYGVK-------KGLYRGLSLNYIRCVPSQAVAFTTYEF-----------MKQVLHL
N-----------------------------------------------------------
--------------------------------------------------------
>SLC25A34|Q6PH61|DANRE_Solute_carrier_family_25_member_34_OS=Danio_rerio_OX=7955_GN=slc25a34_PE=2_SV=1
------------------------------------------------------------
---------------PPL------------------------------------WPPLDF
GLGA------------------------------LAC-----------------------
------------------------------------CGACVFT-----------------
-------------------------------------------------------NP-LE
VVKTRLQLQGELRAR-----------------------GS--------------------
------------------------------------------------------------
------------------------YRRLY-RGVLQALW---VVG-RT-------------
----------------------------DG------L-RG------LQKGLTAALLYQGL
M--------NGLRLGSY---------AQMQ-------AAGVTDG----------------
---------------------------PCCS------L--IAGA---AAGALGAF-IASP
AYLVKTHLQ---------AQTVAAIAV---------------------------------
-----------------GHQ------HNH-------------QGM-SSALVSIY------
-----------------RRE----G------V--------CGL----------------W
RGVNGAVPRVMVGSATQLATFSSAK-DWI-THTQ--WFSPLSS-----------------
-----------------------------LNTLCA-AVMSGVAVSIIMTPFDVIS-TRLY
N--QPV----DQ---------FKQGRL------------------YCG----FVDCL-LK
VCAAEGV--------LGLYKGMTPVFVRLAPHTTLSMLLWDV-----------LRQ---R
ALP---------------------------------------------------------
--------------------------------------------------------
>SLC25A22b|F8W3S7|DANRE_Solute_carrier_family_25_member_22b_OS=Danio_rerio_OX=7955_GN=slc25a22b_PE=3_SV=1
------------------------------------------------------------
------------NQIS---------------------------------------LPAKL
INGG------------------------------IAG-----------------------
------------------------------------LIGVTCV-----------------
-------------------------------------------------------FP-ID
LAKTRLQNQQ---------------------------NGS--RV----------------
------------------------------------------------------------
----------------------------Y-TNMSDCLM---KTV-RS-------------
----------------------------EG------F-TG------MYRGAAVNLALVTP
E--------KAIKLVAN---------DFFR---------QQLSKD---------------
----------------GEK-L-----TLVRE------M--LAGC---GAGTCQVI-ITTP
MEMLKIQLQ---------DAGRLEAQR-----------KMIGPD-----------AVRGR
A----------------KDRTV---HLKS-------------PSA-LQLSRNLL------
-----------------KHK----G------I--------AGL----------------Y
TGLGATLLRDVPFSIIYFPLFANLN-SLG---------RR--------------------
--------------------NADGSAPF-YISFLS-GCFAGCAAAVAVNPVDVIK-TRLQ
SL-SRG---HHED------------------------------T-YSG----VRDCI-SK
ILRHEGP--------SAFLKGSYCRALVIAPLFGIVQVVYFL-----------GVG----
------------------------------------------------------------
--------------------------------------------------------
>SLC25A44a|Q5U3I8|DANRE_Zgc:103470_OS=Danio_rerio_OX=7955_GN=slc25a44a_PE=2_SV=1
------------------------------------------------------------
----------------------------------------------------------KF
YSLG-----------------------------VFMT-----------------------
------------------------------------MTTRAAV-----------------
-------------------------------------------------------YP-FT
LIRTRLQVQKGKSL----------------------------------------------
------------------------------------------------------------
----------------------------Y-NGTFDAFC---KIL-KV-------------
----------------------------EG------A-RG------LYRGFMINTFTLI-
--------SGQAYITTY---------ELVR---------KYVSWYS--SNNTVKS-----
-------------------------------------L--VAGG---AASLVAQS-ITVP
IDVVSQQLM---------VQGQGCQLTRFKLK------------PK-------MAMATGK
H-KY---------TFG-QTR---------------------------DIVVQIF------
-----------------HAD----G------F--------RGF----------------Y
RGYVASLLTYIPNSAVWWPFYHFYG-EQL-SR----------------------------
-------------------LAPADCPHL-ILQAIA-GPMAAATASTLTNPMDVVR-ARVQ
V--EG----------------------------------------RSS----VIETF-KQ
LMAEEGI--------WGLTKGLSARIISSTPTSIMIVIGYET-----------LKRLSLR
P-----------------------------------------------------------
--------------------------------------------------------
>SLC25A33|Q6P036|DANRE_Solute_carrier_family_25_member_33_OS=Danio_rerio_OX=7955_GN=slc25a33_PE=2_SV=1
------------------------------------------------------------
------------AQKD---------------------------------------TLLHL
FAGG------------------------------CGG-----------------------
------------------------------------TVGAIMT-----------------
-------------------------------------------------------CP-LE
VLKTRLQSSGLTLRP-----------VF--QVQLGTLNGAG-------------------
-------------------VIRP-------------------------------------
-GSVTP-------------------------GLLQVLR---SIL-EK-------------
----------------------------EG------P-RS------LFRGLGPNLVGVAP
S--------RAIYFAAY---------SKSK---------ETFN--G--IFVPNSGVVH--
-------------------------------------M--SSAG---FAAFITNS-LMNP
IWMVKTRMQ---------LEKKA-------------------------------------
-----------------RG-------EKK-------------MNA-LQCARYVY------
-----------------KTE----G------M--------RGF----------------Y
RGLTASYA-GISETMICFLIYETLK-KYL---------AQ--------------------
--SRFTTPDTDND---------KGASDF-LGLMFA-AAFAKGCASCIAYPHEVIR-TRLR
E--E-------------------------------------GSK-YKY----FFQTA-RL
VAVEEGY--------AAFYRGLIPQLIRQIPNTAIVLSTYEL-----------IVHLLAE
PS----------------------------------------------------------
--------------------------------------------------------
>SLC25A19|Q6TLF4|DANRE_Solute_carrier_family_25_member_19_OS=Danio_rerio_OX=7955_GN=slc25a19_PE=2_SV=1
------------------------------------------------------------
-------------SLA---------------------------------------PEEAA
LAGS------------------------------AAG-----------------------
------------------------------------IVTRALI-----------------
-------------------------------------------------------SP-LD
VVKIRFQLQIEKV------------------------SWR--------------------
-------------------------------------------SRQ--------------
-----GK---------------------Y-WGLWQATR---CIL-TE-------------
----------------------------EG------L-PA------FWKGHIPAQLLSVC
Y--------GAVQFASF---------EVLT---------ELVHKKT--PYN---------
---------------SQTA-G--------VH------F--ICGG---LAACSATV-ACQP
LDTLRTRFA---------AQGEP-------------------------------------
-------------------K-------IY-------------RNL-RHAIGTML------
-----------------RSG----G------P--------FTF----------------Y
RGLTPTLVAVFPYAGLQFFFYNILK-KLL---------E---------------------
--HQDTKSKA----------------GL-HSLIS--GSCAGVISKTLTYPFDLIK-KRLQ
V--GGF-----------------EE--------ARLKFGEVRT--YHG----FVDCV-LR
IGREEGP--------RGFFKGLSPSLLKAALSTGFTFFWYEF-----------FISAIVS
L-----------------------------------------------------------
--------------------------------------------------------
>SLC25A17|A5D6T2|DANRE_Zgc:162641_protein_OS=Danio_rerio_OX=7955_GN=slc25a17_PE=2_SV=1
-------------------------------------------SYE--------------
-------------------------------------------------------SLVHA
VAGA------------------------------MGS-----------------------
------------------------------------VTAMTVF-----------------
-------------------------------------------------------FP-LD
TARLRLQVDEKRKA----------------------------------------------
------------------------------------------------------------
------------------------------KSTPAILS---EII-KE-------------
----------------------------EG------L-LA------PYRGWFPVICSLCC
S--------NFVYFYCF---------HSLK---------ATWLQGQ--RSTAG-------
---------RD--------------------------L--IIGI---AAGVVNVL-VTTP
LWVVNTRLK---------LQGAK-------------------------------------
---------------FRNED---IQPTHY-------------NGI-KDAFVQIM------
-----------------RQE----G------V--------GAL----------------W
NGTFPSLL-LVLNPAVQFMIYEGLKRQIL-------------------------------
-------------------RGVHRELSS-VEVFLI-GAVAKAVATTITYPLQTVQ-SVLR
FGQHGQ---PAG-----QSRLLNS---------------------LRS----VMYLL-IN
RVRKWGI--------LGLFKGLEAKLLQTVLTAALMFLLYEK-----------IASTTFR
------------------------------------------------------------
--------------------------------------------------------
>SLC25A36a|Q6DG32|DANRE_Solute_carrier_family_25_member_36-A_OS=Danio_rerio_OX=7955_GN=slc25a36a_PE=2_SV=1
------------------------------------------------------------
------------SQRD---------------------------------------TLVHL
FAGG------------------------------CGG-----------------------
------------------------------------TVGAILT-----------------
-------------------------------------------------------CP-LE
VVKTRLQSSSVTF--------------YISEVQLSTVNGAS-------------------
-------------------VAR--------------------------------------
--MAPP-------------------------GPLHCLK---LIL-EK-------------
----------------------------EG------P-RS------LFRGLGPNLVGVAP
S--------RAIYFAAY---------STSK---------EKLN--N--VFDPDSTQVH--
-------------------------------------M--LSAG---LAGFTAIT-ATNP
IWLIKTRLQ---------LDARN-------------------------------------
-----------------RG-------ERR-------------MSA-FECVRRVY------
-----------------QSD----G------L--------RGF----------------Y
RGMSASYA-GISETVIHFVIYESIK-RKL---------IE--------------------
--HKANSNMDDED------ESVKDASDF-VGMMLA-AATSKTCATSIAYPHEVIR-TRLR
E--E-------------------------------------GSK-YRS----FFQTL-NM
VFREEGY--------RALYRGLTTHLVRQIPNTAIMMCTYEL-----------VVYLLNG
------------------------------------------------------------
--------------------------------------------------------
>_UCP2|SLC25A8|Q9W720|DANRE_Mitochondrial_uncoupling_protein_2_OS=Danio_rerio_OX=7955_GN=ucp2_PE=2_SV=1
------------------------------------------------------------
------------PPT----------------------------------------ATVKF
IGAG------------------------------TAA-----------------------
------------------------------------CIADLFT-----------------
-------------------------------------------------------FP-LD
TAKVRLQIQGENKASTNMG------------------RGPV-------------------
------------------------------------------------------------
---------------------K------Y-RGVFGTIS---TMV-RV-------------
----------------------------EG------P-RS------LYSGLVAGLQRQMS
F--------ASVRIGLY---------DSVK-------QF-YT-K----GSDH--------
------------------------A-GIGSR------L--MAGC---TTGAMAVA-VAQP
TDVLKVRFQ---------AQVS----A---------------------------------
-----------------GAS------KRY-------------HST-MDAYRTIA------
-----------------KEE----G------F--------RGL----------------W
KGTGPNITRNAIVNCTELVTYDLIK-DAL-LKSS--LMTDDL------------------
-----------------------------PCHFTS-AFGAGFCTTIIASPVDVVK-TRYM
N--SAQ----GQ---------------------------------YSS----ALNCA-VA
MLTKKGP--------KAFFKGFMPSFLRLGSWNVVMFVTYEQ-----------LKRAMMA
AR----------------------------------------------------------
--------------------------------------------------------
>SLC25A48|Q6DHS9|DANRE_Solute_carrier_family_25_member_48_OS=Danio_rerio_OX=7955_GN=slc25a48_PE=2_SV=1
------------------------------------------------------------
-------------TVF---------------------------------------QLDDF
LAGW------------------------------IGG-----------------------
------------------------------------ASSVIVG-----------------
-------------------------------------------------------HP-LD
TVKTRLQAG---------------------------------------------------
------------------------------------------------------------
--------------------------KGY-KNTFHCVV---TIY-KK-------------
----------------------------EN------V-IG------FFKGLSFPLASITL
Y--------NSMVFGFF---------SNTQ---------RLISKYR--YG----------
--------------DGRHP-C-----SMLDL------T--VASM---LTGLVSVG-VGAP
VDLVKIRLQ---------MQTQPVLAENFNLAG-------NGSVP--------LRSMGIQ
S----------------QSF--------Y-------------RGP-LHCISTVL------
-----------------QNE----G------I--------QGL----------------Y
RGAGAMILRDIPGYALYFIPYTLFC-NWL--------NPDDN------------------
-------------------SSPP----P-CCIWLA-GGLAGSISWVTATPSDVVK-SRLQ
A--DAM---HQ-------------------------------RK-YKG----ILHCI-MQ
SYRTEGI--------HVFFRGATVNAIRGFPMCATMFLGYEL-----------SLQFFRS
------------------------------------------------------------
--------------------------------------------------------
>UCP3|A8KC25|DANRE_Ucp2l_protein_OS=Danio_rerio_OX=7955_GN=ucp3_PE=2_SV=1
------------------------------------------------------------
------------PPT----------------------------------------AAVKF
FGAG------------------------------TAA-----------------------
------------------------------------CFADLVT-----------------
-------------------------------------------------------FP-LD
TAKVRLQIQGES--------------------------GTA-------------------
------------------------------------------------------------
---------------------PGSAVLKY-RGVFGTIT---TMV-RT-------------
----------------------------EG------A-RS------LYNGLVAGLQRQMS
F--------ASVRIGLY---------DSMK-------QF-YT-R----GSEN--------
------------------------A-SIVTR------L--LAGC---TTGAMAVA-FAQP
TDVVKVRFQ---------AQVRH---T---------------------------------
-----------------DGG------KRY-------------NGT-MDAYRTIA------
-----------------RDE----G------V--------RGL----------------W
KGCMPNITRNAIVNCAELVTYDIIK-DLI-LKYD--LMTDNL------------------
-----------------------------PCHFTA-AFGAGFCTTIVASPVDVVK-TRFM
N--SSA----GQ---------------------------------YGS----ALNCA-LM
MLTKEGP--------AAFYKGFMPSFLRLGSWNIVMFVSYEQ-----------IKRCMTR
MQ----------------------------------------------------------
--------------------------------------------------------
>SLC25A11|Q6IQ89|DANRE_Zgc:86898_OS=Danio_rerio_OX=7955_GN=slc25a11_PE=2_SV=1
------------------------------------------------------------
------------KTSP---------------------------------------KSIKF
LFGG------------------------------LAG-----------------------
------------------------------------MGATVFV-----------------
-------------------------------------------------------QP-LD
LVKNRMQLSGQG--------------------------S---------------------
------------------------------------------------------------
------------------------KAREY-KTSFHAVG---SIL-RN-------------
----------------------------EG------V-RG------IYTGLSAGLLRQAT
Y--------TTTRLGIY---------TILF-------E--RMSK----ADGT--------
------------------------PPNFFMK------A--LIGM---TAGATGAF-VGTP
AEVALIRMT---------ADGRL--PP---------------------------------
-----------------DQR------RGY-------------TNV-FNALVRIT------
-----------------REE----G------V--------TTL----------------W
RGCIPTMARAVVVNAAQLASYSQSK-QAL-LDSG--YFRDDI------------------
-----------------------------LCHFCA-SMISGLVTTAASMPVDIVK-TRIQ
N--MRMIDGKPE---------------------------------YNN----GLDVL-VK
VIRNEGF--------FSLWKGFTPYYARLGPHTVLTFIFLEQ-----------MNKFYKI
YF----------------------------------------------------------
--------------------------------------------------------
>SLC25A15b|A2BEN9|DANRE_Solute_carrier_family_25_member_15b_OS=Danio_rerio_OX=7955_GN=slc25a15b_PE=3_SV=1
------------------------------------------------------------
-------------VVQ---------------------------------------AVIDL
SAGA------------------------------IGG-----------------------
------------------------------------AACVFSG-----------------
-------------------------------------------------------QP-LD
TAKVKMQTFP--------------------------------------------------
------------------------------------------------------------
--------------------------TLY-RGFVDCFV---STY-RQ-------------
----------------------------VG------L-RG------LYQGTTPALMANIA
E--------NSVLFMCY---------GFCQ---------EVVRFVS--GQGK--------
----------------GAE-LRHVQFNDMQK------A--CAGS---VASVFSSL-VLCP
TELVKCRLQ---------AMHEM-------------------------------ASSGKI
T----------------QSQ----------------------NTV-WSVMKSIM------
-----------------HND----GP--------------AGF----------------F
QGLTTTIAREVPGYFCFFGAYELCR-SLF---------ADYM------------------
-------------------HCGKDDIGV-APIVFS-GGFGGACLWLVVYPMDCVK-SRIQ
V-------------------------------------MSMTGR-QSG----FFKTF-MH
IFRTEGV--------RALYSGLTPTMIRTFPANGALFLGYEA-----------SRKVMMA
QF----------------------------------------------------------
--------------------------------------------------------
>SLC25A29|Q4V8X8|DANRE_Solute_carrier_family_25,_member_29_OS=Danio_rerio_OX=7955_GN=slc25a29_PE=2_SV=1
------------------------------------------------------------
---------------------------------------------------------MDF
LAGC------------------------------IGG-----------------------
------------------------------------AAGVLVG-----------------
-------------------------------------------------------HP-FD
TVKVRLQVQSV-------------------------------------------------
------------------------------------------------------------
------------------------YKPLY-RGTFHCFQ---SII-RQ-------------
----------------------------ES------V-LG------LYKGIGSPMMGLTF
I--------NAIVFGVQ---------GNAM---------RRLGED---------------
--------------------------TPLNQ------F--LAGA---AAGSIQCV-ICCP
MELAKTRMQ---------MQ---------------------------------------G
T----------------GEKKS-SSRKVY-------------KNS-LDCLARIY------
-----------------QRE----G------L--------RGV----------------N
RGMVTTLIRETPGFGVYFLAYDLLT-RSL--------G----------------------
-------------------CEPDDPYMI-PKLLFA-GGMSGIASWLSTYPVDVIK-SRLQ
A--DGV---GGK------------------------------YQ-YSS----IMDCT-RK
SIQREGF--------RVFTRGLTSTLLRAFPVNAATFATVTL-----------FLLYVR-
------------------------------------------------------------
--------------------------------------------------------
>SLC25A51b|E7F6T6|DANRE_Solute_carrier_family_25_member_51b_OS=Danio_rerio_OX=7955_GN=slc25a51b_PE=1_SV=1
------------------------------------------------------------
-------------------------------------------------------RGKHY
VCGS------------------------------LAA-----------------------
------------------------------------FTNIIVT-----------------
-------------------------------------------------------FP-IQ
KVLFRQQLHG--------------------------------------------------
------------------------------------------------------------
------------------------------VRATEAVG---QLQ----------------
---------------------------REG------L-RH------LYRGLLPPLLQKTT
T--------VAIMFGLY---------EDFS---------RLLLRHA--RSSG--------
--------------------AP----ELVTR------S--AAAA---LAGTAEA--ALTP
FERVQTLLQ---------------------------------------------------
-----------------DHR----HNGRF-------------NNT-AHTFRTLL------
-----------------RDY----G------V--------REC----------------Y
RGLVPVLLRNGPSNVLFFGLRGPIK-QWL---------PDA-------------------
---------------------RSRMGNM-ANDFVC-GGLLGAALGIMFYPLNVVK-SRAQ
A--QVG---GK----------------------------------FVP----CHTIL-MT
VWRERGGS------IVLLFRGATLNYHRSLLSWGIINATYEL-----------LLKVF--
------------------------------------------------------------
--------------------------------------------------------
>MTCH2|Q9PUL9|DANRE_Mitochondrial_carrier_homolog_2_OS=Danio_rerio_OX=7955_GN=mtch2_PE=1_SV=1
------------------------------------------------------------
------------------------------------------------------------
------------------------------------------------------------
--------------------------------------LTVLS-----------------
-------------------------------------------------------HP-LM
YIKVLVQVGHEPL---------------------APTLGR--------------------
------------------------------------------------------------
--NMFGRQVY------------------QLPGLFAYAK---HII-KI-------------
----------------------------DG-----K--AG------LFKGLAPRLCAGTI
G--------TIVHSKALQKCQE-EKIEVL--GSSLKSDEGSLQQVI--NE----------
-------------------------------------T--TKEM---IARSCATV-VTHP
FHVITLRCM---------VQ----------------------------------------
--FI-------------GRE------AKY-------------SGV-FDSIVTIY------
-----------------REE----G------I--------LGF----------------F
AGLIPRLLGDVLSLWICNMLAHFIN-TYT--------IDE--------------------
------------------------------------------------------------
------------------------------------------------------------
------------------------------------------------------------
------------------------------------------------------------
--------------------------------------------------------
>SLC25A20|Q6P5K6|DANRE_Solute_carrier_family_25_(Carnitine/acylcarnitine_translocase),_member_20_OS=Danio_rerio_OX=7955_GN=slc25a20_PE=1_SV=1
------------------------------------------------------------
------------QPIS---------------------------------------PMKNF
FAGG------------------------------FGG-----------------------
------------------------------------VCLVFAG-----------------
-------------------------------------------------------HP-LD
TIKVRLQTQPKPRPG---------------------------------------------
------------------------------------------------------------
------------------------EVAQY-AGTFDCFK---KTL-AK-------------
----------------------------EG------V-RG------LYKGMAAPIIGVTP
M--------FAVCFFGF---------G--------------LGKKL--QQK---------
--------------TPDDI-L-----TYPQL------F--AAGM---LSGVFTTA-IMAP
GERIKCLLQ---------IQ-------------------------------------AAS
G----------------QVK--------Y-------------AGP-MDCVKQLY------
-----------------RES----G------I--------RGI----------------Y
KGTALTLMRDVPASGMYFMTYEWLK-HAL--------TPEG-------------------
-------------------KSPS-ELSV-PSILFA-GGMAGIFNWAVAIPPDVLK-SRFQ
TAPEG--------------------------------------K-YPN----GFRDVLRE
LVREEGV--------RSLYKGFNAVMLRAFPANAACFLGFEV-----------AMKFLNW
I-----------------------------------------------------------
--------------------------------------------------------
>SLC25A35|A3KPP4|DANRE_Solute_carrier_family_25_member_35_OS=Danio_rerio_OX=7955_GN=slc25a35_PE=2_SV=1
------------------------------------------------------------
---------------------------------------------------------MDF
ILGG------------------------------VAA-----------------------
------------------------------------CGACFFT-----------------
-------------------------------------------------------NP-LE
VVKTRMQLQGELKSR-----------------------GT--------------------
------------------------------------------------------------
------------------------YQVYY-RNVFHAFY---TIG-KI-------------
----------------------------DG------L-AG------LQKGLVPGLVYQFF
M--------NGVRLGSY---------ALTE-------SLGYIHT-----DGR--------
------------------------V-SATKS------T--VSGA---IAGVVGAV-MGSP
IYLVKTHLQ---------SQSTSSIAV---------------------------------
-----------------GHQ------YKH-------------RGM-TNALFAIH------
-----------------KQH----G------I--------LGL----------------W
RGASAAIPRVSVGSAAQLATFSASK-EMV-NDLQ--VFSEGSW-----------------
-----------------------------LIALSA-GMISSVVVVLAMTPFDVVS-TRLY
N--QPV----DH---------LGKGML------------------YRG----FVDCF-SK
TLKKEGM--------TGLYKGLGASYFRLGPHTILSLLFWNE-----------LRCLHQS
Y-----------------------------------------------------------
--------------------------------------------------------
>SLC25A5|Q8JHI0|DANRE_ADP/ATP_translocase_OS=Danio_rerio_OX=7955_GN=slc25a5_PE=1_SV=1
------------------------------------------------------------
------------TAIS---------------------------------------FAKDF
LAGG------------------------------IAA-----------------------
------------------------------------AISKTAV-----------------
-------------------------------------------------------AP-IE
RVKLLLQVQHASKQI---------------------------------------------
------------------------------------------------------------
-----------------------TADKQY-KGIMDCVV---RIP-KE-------------
----------------------------QG------F-LS------FWRGNLANVIRYFP
T--------QALNFAFK---------DKYK---------KVFLDGV--DKRTQFW-----
--------------------R-----YFAGN------L--ASGG---AAGATSLC-FVYP
LDFARTRLAA-------DVGKAG-------------------------------------
-----------------AER-------EF-------------SGL-GNCLVKIS------
-----------------KSD----G------I--------KGL----------------Y
QGFNVSVQGIIIYRAAYFGIYDTAK-GML-------------------------------
--------------------PDPKNTHI-VVSWMI-AQSVTAVAGLASYPFDTVR-RRMM
M--QSG---RKGA----------------DIM-------------YSG----TIDCW-RK
IARDEGG--------KAFFKGAWSNVLRGMGGAFV-LVLYDE-----------LKKVI--
------------------------------------------------------------
--------------------------------------------------------
>SLC25A4|Q6NX10|DANRE_ADP/ATP_translocase_OS=Danio_rerio_OX=7955_GN=slc25a4_PE=1_SV=1
------------------------------------------------------------
------------AAIS---------------------------------------FLKDF
LAGG------------------------------VAA-----------------------
------------------------------------AISKTAV-----------------
-------------------------------------------------------AP-IE
RVKLLLQVQHASKQI---------------------------------------------
------------------------------------------------------------
-----------------------TADMQY-KGIIDCVV---RIP-KE-------------
----------------------------QG------F-LS------FWRGNLANVIRYFP
T--------QALNFAFK---------DKYK---------KIFLGGV--DKNTQFW-----
--------------------R-----YFAGN------L--ASGG---AAGATSLC-FVYP
LDFARTRLAA-------DIGKGA-------------------------------------
-----------------AER-------EF-------------TGL-GNCVAKIF------
-----------------KSD----G------L--------RGL----------------Y
LGFNVSVQGIIIYRAAYFGIYDTAK-GML-------------------------------
--------------------PDPKHTHI-VVSWMI-AQTVTAVAGIISYPFDTVR-RRMM
M--QSG---RKGA----------------DIM-------------YKG----TIDCW-KK
IAKDEGG--------KAFFKGALSNVIRGAGGAFV-LVLYDE-----------IKKYT--
------------------------------------------------------------
--------------------------------------------------------
>SLC25A6|B0S730|DANRE_ADP/ATP_translocase_OS=Danio_rerio_OX=7955_GN=slc25a6_PE=1_SV=1
------------------------------------------------------------
------------AAFS---------------------------------------FAKDF
LAGG------------------------------VAA-----------------------
------------------------------------AISKTAV-----------------
-------------------------------------------------------AP-IE
RVKLLLQVQHASKQI---------------------------------------------
------------------------------------------------------------
-----------------------SADKQY-KGIVDCIV---RIP-KE-------------
----------------------------QG------F-AS------FWRGNLANVIRYFP
T--------QALNFAFK---------DKYK---------QIFLGGV--DKHTQFW-----
--------------------R-----YFAGN------L--ASGG---AAGATSLC-FVYP
LDFARTRLAA-------DVGKAG-------------------------------------
-----------------STR-------EF-------------SGL-ADCLAKIF------
-----------------KSD----G------L--------RGL----------------Y
QGFNVSVQGIIIYRAAYFGVYDTAK-GML-------------------------------
--------------------PDPKNTHI-MVSWMI-AQTVTAVAGVVSYPFDTVR-RRMM
M--QSG---RKGA----------------DIM-------------YTG----TLDCW-RK
IARDEGS--------KAFFKGALSNVLRGMGGAFV-LVLYDE-----------FKKYI--
------------------------------------------------------------
--------------------------------------------------------
>SLC25A21|Q08C83|DANRE_Solute_carrier_family_25_(Mitochondrial_oxodicarboxylate_carrier),_member_21_OS=Danio_rerio_OX=7955_GN=slc25a21_PE=2_SV=1
------------------------------------------------------------
--------------RE---------------------------------------ASHQI
IAGG------------------------------SAG-----------------------
------------------------------------LVEICLM-----------------
-------------------------------------------------------HP-LD
VVKTRFQIQRGK-SD-----------------PNS-------------------------
------------------------------------------------------------
----------------------------Y-KGLGDCFR---TIF-RT-------------
----------------------------EG------V-YG------FYKGILPPILAETP
K--------RAVKFFTF---------EQYK---------KLLSFTS--------------
----------------LSP-G------MALS------V---AGL---GSGLTEAL-VVNP
FEVVKVSLQ---------ANRDS-FKV---------------------------------
----------------------------Q-------------PST-FAQARNII------
-----------------NTDG--FG------L--------RGL----------------N
KGLTSTLGRHGVFNMIYFGFYFNVK-DAI---------P---------------------
-------------------ASQDPRLEF-MRKFAI-GLVSGTVSSCVNIPFDVAK-SRIQ
GP-QPV---PGEI------------------------------K-YRS----CFQSM-AL
VYREEGY--------LALYKGLIPKIMRLGPGGAVMLLVYEY-----------MSGWLQK
NW----------------------------------------------------------
--------------------------------------------------------
>SLC25A47a|Q1ECW7|DANRE_Solute_carrier_family_25_member_47-A_OS=Danio_rerio_OX=7955_GN=slc25a47a_PE=2_SV=1
------------------------------------------------------------
---------------M---------------------------------------HFADF
LAGS------------------------------FGG-----------------------
------------------------------------ACGVAVG-----------------
-------------------------------------------------------YP-LD
TVKVRIQTQ---------------------------------------------------
------------------------------------------------------------
--------------------------KQF-TGIWQCIV---LTI-RK-------------
----------------------------EG------V-HG------FFKGMFLPITTISM
T--------SSVVFGTY---------RNCL---------QALSYI----R----------
--------------KA--E-N-----TKLDV------F--MSGL---AGGVAQVS-VMSP
GDIVKVRLQ---------CQTESRHSVNPKYSV---------------------------
-----------------KPK--------Y-------------SGP-IHCLLSIC------
-----------------REQ----G------L--------SGL----------------Y
RGALPLALRDGPSFATYFLTYHTLC-ARL--------TPDGQ------------------
-------------------KEPE----W-TVVLLS-GGVAGMSGWAVGTPMDVIK-ARLQ
M--DGV---RGQ------------------------------RR-YRG----LLHCL-TV
TTRTEGL--------GVFFRSLGINCLRAFPVNMVVFAVYEV-----------SVRVLRS
A-----------------------------------------------------------
--------------------------------------------------------
>A0A8M1RH87|DANRE_Solute_carrier_family_25_member_45_isoform_X1_OS=Danio_rerio_OX=7955_GN=slc25a45_PE=3_SV=1
------------------------------------------------------------
--------------------------------------------------------FVEF
IAGW------------------------------ISG-----------------------
------------------------------------AVGLVVG-----------------
-------------------------------------------------------HP-LD
TVKVRLQTQ---------------------------------------------------
------------------------------------------------------------
--------------------------SVY-GGILDCVI---KTY-TR-------------
----------------------------EG------L-HG------FFKGMSFPVLSVAV
S--------NAVAFGSY---------SNAL---------DYLTQSH--HNDH--------
--------------SQRSP-L-----SY--V------F--MAGC---FSGLAQLF-VTAP
IDLVKVRLQ---------NQTRS-------------------------------R----S
A----------------GNK--------Y-------------RGP-LHCVAVIV------
-----------------RED----G------L--------KGL----------------F
RGFWALALRDVPCYGLYFLPYEFTL-RMM--------TEKG-------------------
-------------------KQPG----H-CAVLAA-GGVAGVITWACATPMDVVK-ARLQ
M--SGG---GG-------------------------------RV-YSG----VLNCI-TV
SVREEGI--------RVFFKGLLLNSVRAFPVNAVTFLSYEM-----------ILRA---
------------------------------------------------------------
--------------------------------------------------------
>SLC25A47b|A4QNX2|DANRE_Solute_carrier_family_25_member_47-B_OS=Danio_rerio_OX=7955_GN=slc25a47b_PE=2_SV=1
------------------------------------------------------------
-------------------------------------------------------HLADF
LAGS------------------------------VGG-----------------------
------------------------------------AFGVAVG-----------------
-------------------------------------------------------YP-LD
TVKVRLQTQ---------------------------------------------------
------------------------------------------------------------
--------------------------TGY-SGFWQCVR---KTC-RN-------------
----------------------------EG------L-QG------FYRGMSMPISTVSI
S--------SSLVFGTY---------RNIL---------QFLHQLQ--HR----------
--------------SAGEP-H-----HKAHI------F--LAGF---TGGVTQVL-VMAP
ADIVKVRLQ---------CQTEPVQHISQESS----------------------------
------------------SK--------Y-------------RGP-VQCLLRIA------
-----------------RDE----G------L--------LGL----------------Y
KGSAALALRDGPSFATYFLTYNTIC-EIL--------TTENQ------------------
-------------------R-PG----W-PVVLLA-GGVSGMCGWAVGTPMDVIK-SRLQ
V--DGV---SG-------------------------------RR-YRG----FLHCI-TH
SVRTEGS--------GVLFRGLTVNCIRAFPVNMSVFAMYEA-----------VVRLLR-
------------------------------------------------------------
--------------------------------------------------------
>SLC25A38b|P0CAT2|DANRE_Mitochondrial_glycine_transporter_B_OS=Danio_rerio_OX=7955_GN=slc25a38b_PE=2_SV=2
------------------------------------------------------------
-------------AHP---------------------------------------ALKAF
MCGS------------------------------LSG-----------------------
------------------------------------TCSTLLF-----------------
-------------------------------------------------------QP-LD
LVKTRLQTLQNNMH----------------------------------------------
------------------------------------------------------------
PG---AP---------------------K-VGMITVLF---NVI-RT-------------
----------------------------EK------L-LG------LWKGVSPSFMRCIP
G--------VGIYFSTF---------YSLK---------QHYF--Q--EGSP--------
-------------------------------SAGEA-V--LLGA---GARCVAGV-AMLP
FTVIKTRFE---------SGRYN-------------------------------------
----------------------------Y-------------ISV-AGALKSVC------
-----------------QNE----G------P--------KAL----------------Y
SGLTATLLRDAPFSGIYVMFYSQAK-KAL---------PQEI------------------
---------SSSSI------------AP-LVNFGC-GVVAGILASLATQPADVIK-THMQ
V------------------------------------SP---AL-YPK----TSDAM-RH
VYVKHGL--------SGFFRGAVPRSLRRTLMAAMAWTVYEQ-----------LMARMGL
KS----------------------------------------------------------
--------------------------------------------------------
>SLC25A38a|Q08CI8|DANRE_Mitochondrial_glycine_transporter_A_OS=Danio_rerio_OX=7955_GN=slc25a38a_PE=2_SV=2
------------------------------------------------------------
-------------AHP---------------------------------------AVKAF
MCGS------------------------------LSG-----------------------
------------------------------------TCSTLLF-----------------
-------------------------------------------------------QP-LD
LVKTRLQTLQSGVQ----------------------------------------------
------------------------------------------------------------
PG---TG---------------------R-VGMVTVFV---NVL-RT-------------
----------------------------EK------L-LG------LWRGVSPSFVRCIP
G--------VGIYFSTY---------FTLK---------QRYF--S--SGAP--------
-------------------------------GPLQA-V--LLGA---GARCVAGV-FMLP
VTVIKTRFE---------SGRYR-------------------------------------
----------------------------Y-------------SGV-FGALRSVC------
-----------------QTE----G------P--------KAL----------------F
SGLMATLLRDAPFSGIYVMIYSQTK-HLL---------PPEI------------------
---------SQSSY------------AP-VANFSC-GVLAGVLASVLTQPADVVK-THIQ
V------------------------------------SP---DV-FSR----TSDVV-RY
IYKEHGL--------VGFFRGAVPRSLRRTMMAAMAWTVYEQ-----------LMAQIGL
K-----------------------------------------------------------
--------------------------------------------------------
>SLC25A14|Q7ZVV6|DANRE_Slc25a14_protein_OS=Danio_rerio_OX=7955_GN=slc25a14_PE=1_SV=1
------------------------------------------------------------
--------NLNWKP---------------------------------------------F
VYGG------------------------------MAS-----------------------
------------------------------------IVAEFGT-----------------
-------------------------------------------------------FP-ID
LTKTRLQVQGQT------------------------------------------------
------------------------------------------------------------
---------------------HC-MEVRY-RGMFHALL---RIG-RE-------------
----------------------------EG------V-RA------LYSGISPALLRQAS
Y--------GTIKIGTY---------NTLK-------KL-FVSH----PEE---------
-------------------------ETMVIN------V--FCGV---VSGVLSSS-LANP
TDVLKIRMQ---------AQGS--------------------------------------
--------------------------LLQ-------------GSM-MSNFMNIY------
-----------------QTE----G------T--------RGL----------------W
RGVIPTAQRAAIVVGVELPVYDITK-KHL-IRSG--LMGDTV------------------
-----------------------------LTHFIS-SFTCGLAGALASNPVDVVR-TRMM
N--QR-------------VLA-GN-PL------------------YKG----TLDGL-MQ
TWRNEGF--------FALYKGFWPNWLRLGPWNIIFFMTFEQ-----------LKKLP--
------------------------------------------------------------
--------------------------------------------------------
>SLC25A10|Q7ZWA7|DANRE_Solute_carrier_family_25_(Mitochondrial_carrier_dicarboxylate_transporter),_member_10_OS=Danio_rerio_OX=7955_GN=slc25a10_PE=2_SV=1
------------------------------------------------------------
--------------EK---------------------------------------RMSRW
YFGG------------------------------IAS-----------------------
------------------------------------CGAACCT-----------------
-------------------------------------------------------HP-LD
LIKVHLQTQ---------------------------------------------------
------------------------------------------------------------
-------------------------QEVK-MRMMGMAI---HVV-KN-------------
----------------------------DG------F-LA------LYSGLSASLCRQMS
Y--------SLTRFAIY---------ETVR-------D--TLGS----GSQG--------
------------------------PMPFYQK------V--LLGA---FGGFTGGF-IGTP
ADMVNVRMQ---------NDVKL--PL---------------------------------
-----------------EQR------RNY-------------KHA-LDGLFRVW------
-----------------REE----G------T--------RRL----------------F
SGATMASSRGALVTVGQLACYDQAK-QLV-LGTG--LMGDNI------------------
-----------------------------LTHFLS-SFIAGGCATFLCQPLDVLK-TRLM
N--SK-----GE---------------------------------YRG----VMHCL-SE
TAK-LGP--------LAFYKGLVPAGIRLIPHTILTFVFLEQ-----------LKKYFGI
R-----------------------------------------------------------
--------------------------------------------------------
>SLC25A51a|Q6PBV5|DANRE_Zgc:73228_OS=Danio_rerio_OX=7955_GN=slc25a51a_PE=2_SV=1
------------------------------------------------------------
------------ESLQ---------------------------------------TQNHY
LCGS------------------------------LAA-----------------------
------------------------------------FANIVIT-----------------
-------------------------------------------------------FP-IH
KALFRQQLFG--------------------------------------------------
------------------------------------------------------------
------------------------------VHAWDAVR---GLQ----------------
---------------------------RDG------L-RT------LYRGILPPLLQKSS
T--------IAIMFGLY---------EDFS---------RMLRVHV--PEAPVQLR----
------------------D------------------A--IAAI---LAGTAEA--VLTP
FERVQTLLQ---------------------------------------------------
-----------------DPR----HHGNF-------------QNT-AHIFRVLL------
-----------------QQH----G------F--------LEL----------------Y
RGLVPILIRNGPSNALFFGLRGPIK-EFL---------PEV-------------------
---------------------ESKAGHL-INDFVC-GGILGAGLGVVFYPLNVAK-SHAQ
V--QIG---GP----------------------------------FQS----SRVIL-AS
VLRERDGK------VSRLFRGVHLNFQRSIFSWGIINAAYEL-----------LLKMM--
------------------------------------------------------------
--------------------------------------------------------
>SAMC|SLC25A26|Q4V9P0|DANRE_S-adenosylmethionine_mitochondrial_carrier_protein_OS=Danio_rerio_OX=7955_GN=slc25a26_PE=2_SV=1
------------------------------------------------------------
------------DRRE---------------------------------------FTASL
VAGG------------------------------CAG-----------------------
------------------------------------MCVDLTL-----------------
-------------------------------------------------------FP-LD
TIKTRLQSQQG-------------------------------------------------
------------------------------------------------------------
------------------------------------------FY-KA-------------
----------------------------GG------F-RG------IYAGVPSAAIGSFP
N--------AAAFFVTY---------ESTK---------SVFSGYT--TTN---------
---------------------L----APITH------M--LAAS---LGEIVACL-IRVP
TEVVKQRTQ---------A-----------------------------------------
------------------NP---------------------SIST-YRVLLNSL------
-----------------QEE----G------F--------RGL----------------Y
RGYGSTVLREIPFSLVQFPLWEYLK-AVW-WR-----RQG--------------------
-----------------------GRLDS-WQAAVC-GALAGGVAAFVTTPLDVAK-TWIM
LA-KAG---TST-------------------------------A-SGN----IPMVL-CE
VWRSRGI--------PGLFAGSIPRVMFISMGGFIFLGAYEK-----------VRRTLL-
------------------------------------------------------------
--------------------------------------------------------
>SLC25A42|Q86VD7|HUMAN_Mitochondrial_coenzyme_A_transporter_SLC25A42_OS=Homo_sapiens_OX=9606_GN=SLC25A42_PE=1_SV=2
------------------------------------------------------------
------------DHRQ---------------------------------------VLSSL
LSGA------------------------------LAG-----------------------
------------------------------------ALAKTAV-----------------
-------------------------------------------------------AP-LD
RTKIIFQVSSKRFSA---------------------------------------------
------------------------------------------------------------
------------------------------KEAFRVLY---YTY-LN-------------
----------------------------EG------F-LS------LWRGNSATMVRVVP
Y--------AAIQFSAH---------EEYK---------RILGSYY--GFRG--------
-----------------EA-L-----PPWPR------L--FAGA---LAGTTAAS-LTYP
LDLVRARMA---------VTPKE-------------------------------------
---------------------------MY-------------SNI-FHVFIRIS------
-----------------REE----G------L--------KTL----------------Y
HGFMPTVLGVIPYAGLSFFTYETLK---------------------------------SL
HREYSGRRQPYP-----------------FERMIF-GACAGLIGQSASYPLDVVR-RRMQ
T--AGV---TGYP--------------------------------RAS----IARTL-RT
IVREEGAV-------RGLYKGLSMNWVKGPIAVGISFTTFDL-----------MQILL--
------------------------------------------------------------
--------------------------------------------------------
>SCMC3|SLC25A23|Q9BV35|HUMAN_Calcium-binding_mitochondrial_carrier_protein_SCaMC-3_OS=Homo_sapiens_OX=9606_GN=SLC25A23_PE=1_SV=2
------------------------------------------------------------
-------------TGM---------------------------------------WWKQL
VAGA------------------------------VAG-----------------------
------------------------------------AVSRTGT-----------------
-------------------------------------------------------AP-LD
RLKVFMQVHA--------------------------------------------------
------------------------------------------------------------
-----SK------TN-------------R-LNILGGLR---SMV-LE-------------
----------------------------GG------I-RS------LWRGNGINVLKIAP
E--------SAIKFMAY---------EQIK---------RAILGQQ--E-----------
------------------T-L-----HVQER------F--VAGS---LAGATAQT-IIYP
MEVLKTRLT---------LR----------------------------------------
-----------------RTG-------QY-------------KGL-LDCARRIL------
-----------------ERE----G------P--------RAF----------------Y
RGYLPNVLGIIPYAGIDLAVYETLK-NW--------------------------------
WLQQYSHDSADP--------------GI-LVLLAC-GTISSTCGQIASYPLALVR-TRMQ
A--QA----------------------------SIEGGPQL------S----MLGLL-RH
ILSQEGM--------RGLYRGIAPNFMKVIPAVSISYVVYEN-----------MKQALGV
T-----------------------------------------------------------
--------------------------------------------------------
>SLC25A33|Q9BSK2|S2533_HUMAN_Solute_carrier_family_25_member_33_OS=Homo_sapiens_OX=9606_GN=SLC25A33_PE=1_SV=1
------------------------------------------------------------
------------QKEN---------------------------------------TLLHL
FAGG------------------------------CGG-----------------------
------------------------------------TVGAIFT-----------------
-------------------------------------------------------CP-LE
VIKTRLQSSRLALRT-----------VYYPQVHLGTISGAG-------------------
-------------------MVRP-------------------------------------
-TSVTP-------------------------GLFQVLK---SIL-EK-------------
----------------------------EG------P-KS------LFRGLGPNLVGVAP
S--------RAVYFACY---------SKAK---------EQFN--G--IFVPNSNIVH--
-------------------------------------I--FSAG---SAAFITNS-LMNP
IWMVKTRMQ---------LEQKV-------------------------------------
-----------------RG-------SKQ-------------MNT-LQCARYVY------
-----------------QTE----G------I--------RGF----------------Y
RGLTASYA-GISETIICFAIYESLK-KYL---------KE--------------------
--APLASSANGTE---------KNSTSF-FGLMAA-AALSKGCASCIAYPHEVIR-TRLR
E--E-------------------------------------GTK-YKS----FVQTA-RL
VFREEGY--------LAFYRGLFAQLIRQIPNTAIVLSTYEL-----------IVYLLED
RT----------------------------------------------------------
--------------------------------------------------------
>SCMC1|SLC25A24|Q6NUK1|HUMAN_Calcium-binding_mitochondrial_carrier_protein_SCaMC-1_OS=Homo_sapiens_OX=9606_GN=SLC25A24_PE=1_SV=2
------------------------------------------------------------
------------KSGQ---------------------------------------WWRQL
LAGG------------------------------IAG-----------------------
------------------------------------AVSRTST-----------------
-------------------------------------------------------AP-LD
RLKIMMQVHG--------------------------------------------------
------------------------------------------------------------
-----SK------SD-------------K-MNIFGGFR---QMV-KE-------------
----------------------------GG------I-RS------LWRGNGTNVIKIAP
E--------TAVKFWAY---------EQYK---------KLLTEEG--Q-----------
------------------K-I-----GTFER------F--ISGS---MAGATAQT-FIYP
MEVMKTRLA---------VG----------------------------------------
-----------------KTG-------QY-------------SGI-YDCAKKIL------
-----------------KHE----G------L--------GAF----------------Y
KGYVPNLLGIIPYAGIDLAVYELLK-SY--------------------------------
WLDNFAKDSVNP--------------GV-MVLLGC-GALSSTCGQLASYPLALVR-TRMQ
A--QA----------------------------MLEGSPQL------N----MVGLF-RR
IISKEGI--------PGLYRGITPNFMKVLPAVGISYVVYEN-----------MKQTLGV
T-----------------------------------------------------------
--------------------------------------------------------
>SCMC2|SLC25A25|Q6KCM7|HUMAN_Calcium-binding_mitochondrial_carrier_protein_SCaMC-2_OS=Homo_sapiens_OX=9606_GN=SLC25A25_PE=1_SV=1
------------------------------------------------------------
------------QTGM---------------------------------------WWRHL
VAGG------------------------------GAG-----------------------
------------------------------------AVSRTCT-----------------
-------------------------------------------------------AP-LD
RLKVLMQVHA--------------------------------------------------
------------------------------------------------------------
-----SR------SN-------------N-MGIVGGFT---QMI-RE-------------
----------------------------GG------A-RS------LWRGNGINVLKIAP
E--------SAIKFMAY---------EQIK---------RLVGSDQ--E-----------
------------------T-L-----RIHER------L--VAGS---LAGAIAQS-SIYP
MEVLKTRMA---------LR----------------------------------------
-----------------KTG-------QY-------------SGM-LDCARRIL------
-----------------ARE----G------V--------AAF----------------Y
KGYVPNMLGIIPYAGIDLAVYETLK-NA--------------------------------
WLQHYAVNSADP--------------GV-FVLLAC-GTMSSTCGQLASYPLALVR-TRMQ
A--QA----------------------------SIEGAPEV------T----MSSLF-KH
ILRTEGA--------FGLYRGLAPNFMKVIPAVSISYVVYEN-----------LKITLGV
Q-----------------------------------------------------------
--------------------------------------------------------
>UCP1|SLC25A7|P25874|HUMAN_Mitochondrial_brown_fat_uncoupling_protein_1_OS=Homo_sapiens_OX=9606_GN=UCP1_PE=1_SV=3
------------------------------------------------------------
------------HPT----------------------------------------LGVQL
FSAG------------------------------IAA-----------------------
------------------------------------CLADVIT-----------------
-------------------------------------------------------FP-LD
TAKVRLQVQGECPTS---------------------------------------------
------------------------------------------------------------
------------------------SVIRY-KGVLGTIT---AVV-KT-------------
----------------------------EG------R-MK------LYSGLPAGLQRQIS
S--------ASLRIGLY---------DTVQ-------EF-LT-A----GKET--------
------------------------APSLGSK------I--LAGL---TTGGVAVF-IGQP
TEVVKVRLQ---------AQSHL---H---------------------------------
-----------------GIK------PRY-------------TGT-YNAYRIIA------
-----------------TTE----G------L--------TGL----------------W
KGTTPNLMRSVIINCTELVTYDLMK-EAF-VKNN--ILADDV------------------
-----------------------------PCHLVS-ALIAGFCATAMSSPVDVVK-TRFI
N--SPP----GQ---------------------------------YKS----VPNCA-MK
VFTNEGP--------TAFFKGLVPSFLRLGSWNVIMFVCFEQ-----------LKRELSK
SR----------------------------------------------------------
--------------------------------------------------------
>SLC25A36|Q96CQ1|HUMAN_Solute_carrier_family_25_member_36_OS=Homo_sapiens_OX=9606_GN=SLC25A36_PE=1_SV=1
------------------------------------------------------------
------------SQRD---------------------------------------TLVHL
FAGG------------------------------CGG-----------------------
------------------------------------TVGAILT-----------------
-------------------------------------------------------CP-LE
VVKTRLQSSSVTL--------------YISEVQLNTMAGAS-------------------
-------------------VNR--------------------------------------
--VVSP-------------------------GPLHCLK---VIL-EK-------------
----------------------------EG------P-RS------LFRGLGPNLVGVAP
S--------RAIYFAAY---------SNCK---------EKLN--D--VFDPDSTQVH--
-------------------------------------M--ISAA---MAGFTAIT-ATNP
IWLIKTRLQ---------LDARN-------------------------------------
-----------------RG-------ERR-------------MGA-FECVRKVY------
-----------------QTD----G------L--------KGF----------------Y
RGMSASYA-GISETVIHFVIYESIK-QKL---------LE--------------------
--YKTASTMENDE------ESVKEASDF-VGMMLA-AATSKTCATTIAYPHEVVR-TRLR
E--E-------------------------------------GTK-YRS----FFQTL-SL
LVQEEGY--------GSLYRGLTTHLVRQIPNTAIMMATYEL-----------VVYLLNG
------------------------------------------------------------
--------------------------------------------------------
>SLC25A46|Q96AG3|HUMAN_Solute_carrier_family_25_member_46_OS=Homo_sapiens_OX=9606_GN=SLC25A46_PE=1_SV=1
---------------G---------------------------------------HWVTT
PPDIPGSRNLHWGEKSPPYGVPTTSTPYEGPTEEPFSSGGGGSV-----QGQSSEQLNRF
AGFG----------------IG------------LAS-----------------------
-----------------------------------LFTENVLA-----------------
-------------------------------------------------------HP-CI
VLRRQCQVNYHAQH----------------------------------------------
------------------------------------------------------------
----------------------------YHLTPFTVINIMYSFN-KT-------------
----------------------------QG------P-RA------LWKGMGS---TFIV
Q--------GV-TLGAE----------------------GIISE----------------
--FTPLPRE---VLHKWSP-K-----QIGEH------L---------LLKSLTYV-VAMP
FYSASLIET---------VQSE--------------------------------------
---II------------RDN----------------------TGI-LECV----------
------------------KE----GIGRV--IGMGVPHSKRLL--------------PLL
SLIFPTVLHGVLHYIISSVIQKFVL-LIL-KR----KTYNSHLA----------------
----------ESTS-----PVQSMLDAY-FPELIA-NFAASLCSDVILYPLETVL-HRLH
I--QGT---RTIIDN--TDLGYEVLPI-NTQ--------------YEG----MRDCI-NT
IRQEEGV--------FGFYKGFGAVIIQYTLHAAVLQITKII-----------YSTLLQN
N-----------------------------------------------------------
--------------------------------------------------------
>SAMC|SLC25A26|Q70HW3|HUMAN_S-adenosylmethionine_mitochondrial_carrier_protein_OS=Homo_sapiens_OX=9606_GN=SLC25A26_PE=1_SV=2
------------------------------------------------------------
------------DRPG---------------------------------------FVAAL
VAGG------------------------------VAG-----------------------
------------------------------------VSVDLIL-----------------
-------------------------------------------------------FP-LD
TIKTRLQSPQG-------------------------------------------------
------------------------------------------------------------
------------------------------------------FS-KA-------------
----------------------------GG------F-HG------IYAGVPSAAIGSFP
N--------AAAFFITY---------EYVK---------WFLHADS--SSY---------
---------------------L----TPMKH------M--LAAS---AGEVVACL-IRVP
SEVVKQRAQ---------V-----------------------------------------
------------------SA---------------------STRT-FQIFSNIL------
-----------------YEE----G------I--------QGL----------------Y
RGYKSTVLREIPFSLVQFPLWESLK-ALW-SW-----RQD--------------------
-----------------------HVVDS-WQSAVC-GAFAGGFAAAVTTPLDVAK-TRIT
LA-KAG---SST-------------------------------A-DGN----VLSVL-HG
VWRSQGL--------AGLFAGVFPRMAAISLGGFIFLGAYDR-----------THSLLLE
V-----------------------------------------------------------
--------------------------------------------------------
>TPC|SLC25A19|Q9HC21|HUMAN_Mitochondrial_thiamine_pyrophosphate_carrier_OS=Homo_sapiens_OX=9606_GN=SLC25A19_PE=1_SV=1
------------------------------------------------------------
-------------NNT---------------------------------------KFQVA
VAGS------------------------------VSG-----------------------
------------------------------------LVTRALI-----------------
-------------------------------------------------------SP-FD
VIKIRFQLQHERL------------------------SRS--------------------
-------------------------------------------DPS--------------
-----AK---------------------Y-HGILQASR---QIL-QE-------------
----------------------------EG------P-TA------FWKGHVPAQILSIG
Y--------GAVQFLSF---------EMLT---------ELVHRGS--VYD---------
---------------AREF-S--------VH------F--VCGG---LAACMATL-TVHP
VDVLRTRFA---------AQGEP-------------------------------------
-------------------K-------VY-------------NTL-RHAVGTMY------
-----------------RSE----G------P--------QVF----------------Y
KGLAPTLIAIFPYAGLQFSCYSSLK-HLY---------KW--------------------
AIPAEGKKNE----------------NL-QNLLC--GSGAGVISKTLTYPLDLFK-KRLQ
V--GGF-----------------EH--------ARAAFGQVRR--YKG----LMDCA-KQ
VLQKEGA--------LGFFKGLSPSLLKAALSTGFMFFSYEF-----------FCNVFHC
MN----------------------------------------------------------
--------------------------------------------------------
>ORNT1|SLC25A15|Q9Y619|HUMAN_Mitochondrial_ornithine_transporter_1_OS=Homo_sapiens_OX=9606_GN=SLC25A15_PE=1_SV=1
------------------------------------------------------------
------------PAIQ---------------------------------------AAIDL
TAGA------------------------------AGG-----------------------
------------------------------------TACVLTG-----------------
-------------------------------------------------------QP-FD
TMKVKMQTFP--------------------------------------------------
------------------------------------------------------------
--------------------------DLY-RGLTDCCL---KTY-SQ-------------
----------------------------VG------F-RG------FYKGTSPALIANIA
E--------NSVLFMCY---------GFCQ---------QVVRKVA--GLDK--------
----------------QAK-L-----SDLQN------A--AAGS---FASAFAAL-VLCP
TELVKCRLQ---------TMYEM-------------------------------ETSGKI
A----------------KSQ----------------------NTV-WSVIKSIL------
-----------------RKD----GP--------------LGF----------------Y
HGLSSTLLREVPGYFFFFGGYELSR-SFF---------ASGR------------------
---------------------SKDELGP-VPLMLS-GGVGGICLWLAVYPVDCIK-SRIQ
V-------------------------------------LSMSGK-QAG----FIRTF-IN
VVKNEGI--------TALYSGLKPTMIRAFPANGALFLAYEY-----------SRKLMMN
QL----------------------------------------------------------
--------------------------------------------------------
>MCATL|SLC25A29|Q8N8R3|HUMAN_Mitochondrial_basic_amino_acids_transporter_OS=Homo_sapiens_OX=9606_GN=SLC25A29_PE=1_SV=2
------------------------------------------------------------
-------------------------------------------------------MALDF
LAGC------------------------------AGG-----------------------
------------------------------------VAGVLVG-----------------
-------------------------------------------------------HP-FD
TVKVRLQVQSV-------------------------------------------------
------------------------------------------------------------
------------------------EKPQY-RGTLHCFK---SII-KQ-------------
----------------------------ES------V-LG------LYKGLGSPLMGLTF
I--------NALVFGVQ---------GNTL---------RALGHD---------------
--------------------------SPLNQ------F--LAGA---AAGAIQCV-ICCP
MELAKTRLQ---------LQ---------------------------------------D
A----------------GPART------Y-------------KGS-LDCLAQIY------
-----------------GHE----G------L--------RGV----------------N
RGMVSTLLRETPSFGVYFLTYDALT-RAL--------G----------------------
-------------------CEPGDRLLV-PKLLLA-GGTSGIVSWLSTYPVDVVK-SRLQ
A--DGL---RGA------------------------------PR-YRG----ILDCV-HQ
SYRAEGW--------RVFTRGLASTLLRAFPVNAATFATVTV-----------VLTYARG
E-----------------------------------------------------------
--------------------------------------------------------
>UCP5|SLC25A14|O95258|HUMAN_Brain_mitochondrial_carrier_protein_1_OS=Homo_sapiens_OX=9606_GN=SLC25A14_PE=2_SV=1
------------------------------------------------------------
--------GLNWKP---------------------------------------------F
VYGG------------------------------LAS-----------------------
------------------------------------IVAEFGT-----------------
-------------------------------------------------------FP-VD
LTKTRLQVQGQSID--------------------------A-------------------
------------------------------------------------------------
---------------------RF-KEIKY-RGMFHALF---RIC-KE-------------
----------------------------EG------V-LA------LYSGIAPALLRQAS
Y--------GTIKIGIY---------QSLK-------RL-FVER----LED---------
-------------------------ETLLIN------M--ICGV---VSGVISST-IANP
TDVLKIRMQ---------AQGS--------------------------------------
--------------------------LFQ-------------GSM-IGSFIDIY------
-----------------QQE----G------T--------RGL----------------W
RGVVPTAQRAAIVVGVELPVYDITK-KHL-ILSG--MMGDTI------------------
-----------------------------LTHFVS-SFTCGLAGALASNPVDVVR-TRMM
N--QR-------------AIV-GHVDL------------------YKG----TVDGI-LK
MWKHEGF--------FALYKGFWPNWLRLGPWNIIFFITYEQ-----------LKRLQI-
------------------------------------------------------------
--------------------------------------------------------
>MFTC|SLC25A32|Q9H2D1|HUMAN_Mitochondrial_folate_transporter/carrier_OS=Homo_sapiens_OX=9606_GN=SLC25A32_PE=1_SV=2
------------------------------------------------------------
--------------HV---------------------------------------RYENL
IAGV------------------------------SGG-----------------------
------------------------------------VLSNLAL-----------------
-------------------------------------------------------HP-LD
LVKIRFAVSDGLELR---------------------------------------------
------------------------------------------------------------
-----PK---------------------Y-NGILHCLT---TIW-KL-------------
----------------------------DG------L-RG------LYQGVTPNIWGAGL
S--------WGLYFFFY---------NAIK---------SYKTEGR--AE----------
------------------R-L-----EATEY------L--VSAA---EAGAMTLC-ITNP
LWVTKTRLM---------LQYDAV------------------------------------
---------VN------SPH------RQY-------------KGM-FDTLVKIY------
-----------------KYE----G------V--------RGL----------------Y
KGFVPGLF-GTSHGALQFMAYELLK-LKY---------NQHIN-----------------
-------------------RLPEAQLST-VEYISV-AALSKIFAVAATYPYQVVR-ARLQ
D--QHM---F-----------------------------------YSG----VIDVI-TK
TWRKEGV--------GGFYKGIAPNLIRVTPACCITFVVYEN-----------VSHFLLD
L-----------------------------------------------------------
--------------------------------------------------------
>ADT2|SLC25A5|P05141|HUMAN_ADP/ATP_translocase_2_OS=Homo_sapiens_OX=9606_GN=SLC25A5_PE=1_SV=7
------------------------------------------------------------
------------AAVS---------------------------------------FAKDF
LAGG------------------------------VAA-----------------------
------------------------------------AISKTAV-----------------
-------------------------------------------------------AP-IE
RVKLLLQVQHASKQI---------------------------------------------
------------------------------------------------------------
-----------------------TADKQY-KGIIDCVV---RIP-KE-------------
----------------------------QG------V-LS------FWRGNLANVIRYFP
T--------QALNFAFK---------DKYK---------QIFLGGV--DKRTQFW-----
--------------------L-----YFAGN------L--ASGG---AAGATSLC-FVYP
LDFARTRLAA-------DVGKAG-------------------------------------
-----------------AER-------EF-------------RGL-GDCLVKIY------
-----------------KSD----G------I--------KGL----------------Y
QGFNVSVQGIIIYRAAYFGIYDTAK-GML-------------------------------
--------------------PDPKNTHI-VISWMI-AQTVTAVAGLTSYPFDTVR-RRMM
M--QSG---RKGT----------------DIM-------------YTG----TLDCW-RK
IARDEGG--------KAFFKGAWSNVLRGMGGAFV-LVLYDE-----------IKKYT--
------------------------------------------------------------
--------------------------------------------------------
>CMC2|SLC25A13|Q9UJS0|HUMAN_Calcium-binding_mitochondrial_carrier_protein_Aralar2_OS=Homo_sapiens_OX=9606_GN=SLC25A13_PE=1_SV=2
------------------------------------------------------------
-------------VAE---------------------------------------SAYRF
GLGS------------------------------VAG-----------------------
------------------------------------AVGATAV-----------------
-------------------------------------------------------YP-ID
LVKTRMQNQRST----------------------GSFVGE--LM----------------
------------------------------------------------------------
----------------------------Y-KNSFDCFK---KVL-RY-------------
----------------------------EG------F-FG------LYRGLLPQLLGVAP
E--------KAIKLTVN---------DFVR---------DKFMHK---------------
----------------DGS-V-----PLAAE------I--LAGG---CAGGSQVI-FTNP
LEIVKIRLQ---------VAGEI--------------------------------TTGPR
V------------------------------------------SA-LSVV----------
-----------------RDL----G------F--------FGI----------------Y
KGAKACFLRDIPFSAIYFPCYAHVK-ASF---------ANED------------------
-----------------------GQVSP-GSLLLA-GAIAGMPAASLVTPADVIK-TRLQ
VA-ARA----GQT------------------------------T-YSG----VIDCF-RK
ILREEGP--------KALWKGAGARVFRSSPQFGVTLLTYEL-----------LQRWFYI
DF----------------------------------------------------------
--------------------------------------------------------
>ADT3|SLC25A6|P12236|HUMAN_ADP/ATP_translocase_3_OS=Homo_sapiens_OX=9606_GN=SLC25A6_PE=1_SV=4
------------------------------------------------------------
------------QAIS---------------------------------------FAKDF
LAGG------------------------------IAA-----------------------
------------------------------------AISKTAV-----------------
-------------------------------------------------------AP-IE
RVKLLLQVQHASKQI---------------------------------------------
------------------------------------------------------------
-----------------------AADKQY-KGIVDCIV---RIP-KE-------------
----------------------------QG------V-LS------FWRGNLANVIRYFP
T--------QALNFAFK---------DKYK---------QIFLGGV--DKHTQFW-----
--------------------R-----YFAGN------L--ASGG---AAGATSLC-FVYP
LDFARTRLAA-------DVGKSG-------------------------------------
-----------------TER-------EF-------------RGL-GDCLVKIT------
-----------------KSD----G------I--------RGL----------------Y
QGFSVSVQGIIIYRAAYFGVYDTAK-GML-------------------------------
--------------------PDPKNTHI-VVSWMI-AQTVTAVAGVVSYPFDTVR-RRMM
M--QSG---RKGA----------------DIM-------------YTG----TVDCW-RK
IFRDEGG--------KAFFKGAWSNVLRGMGGAFV-LVLYDE-----------LKKVI--
------------------------------------------------------------
--------------------------------------------------------
>DIC|SLC25A10|Q9UBX3|HUMAN_Mitochondrial_dicarboxylate_carrier_OS=Homo_sapiens_OX=9606_GN=SLC25A10_PE=1_SV=2
------------------------------------------------------------
---------------A---------------------------------------RVSRW
YFGG------------------------------LAS-----------------------
------------------------------------CGAACCT-----------------
-------------------------------------------------------HP-LD
LLKVHLQTQ---------------------------------------------------
------------------------------------------------------------
-------------------------QEVK-LRMTGMAL---RVV-RT-------------
----------------------------DG------I-LA------LYSGLSASLCRQMT
Y--------SLTRFAIY---------ETVR-------D--RVAK----GSQG--------
------------------------PLPFHEK------V--LLGS---VSGLAGGF-VGTP
ADLVNVRMQ---------NDVKL--PQ---------------------------------
-----------------GQR------RNY-------------AHA-LDGLYRVA------
-----------------REE----G------L--------RRL----------------F
SGATMASSRGALVTVGQLSCYDQAK-QLV-LSTG--YLSDNI------------------
-----------------------------FTHFVA-SFIAGGCATFLCQPLDVLK-TRLM
N--SK-----GE---------------------------------YQG----VFHCA-VE
TAK-LGP--------LAFYKGLVPAGIRLIPHTVLTFVFLEQ-----------LRKNFGI
K-----------------------------------------------------------
--------------------------------------------------------
>ADT1|SLC25A4|P12235|HUMAN_ADP/ATP_translocase_1_OS=Homo_sapiens_OX=9606_GN=SLC25A4_PE=1_SV=4
------------------------------------------------------------
------------HAWS---------------------------------------FLKDF
LAGG------------------------------VAA-----------------------
------------------------------------AVSKTAV-----------------
-------------------------------------------------------AP-IE
RVKLLLQVQHASKQI---------------------------------------------
------------------------------------------------------------
-----------------------SAEKQY-KGIIDCVV---RIP-KE-------------
----------------------------QG------F-LS------FWRGNLANVIRYFP
T--------QALNFAFK---------DKYK---------QLFLGGV--DRHKQFW-----
--------------------R-----YFAGN------L--ASGG---AAGATSLC-FVYP
LDFARTRLAA-------DVGKGA-------------------------------------
-----------------AQR-------EF-------------HGL-GDCIIKIF------
-----------------KSD----G------L--------RGL----------------Y
QGFNVSVQGIIIYRAAYFGVYDTAK-GML-------------------------------
--------------------PDPKNVHI-FVSWMI-AQSVTAVAGLVSYPFDTVR-RRMM
M--QSG---RKGA----------------DIM-------------YTG----TVDCW-RK
IAKDEGA--------KAFFKGAWSNVLRGMGGAFV-LVLYDE-----------IKKYV--
------------------------------------------------------------
--------------------------------------------------------
>CMC1|SLC25A12|O75746|HUMAN_Calcium-binding_mitochondrial_carrier_protein_Aralar1_OS=Homo_sapiens_OX=9606_GN=SLC25A12_PE=1_SV=2
------------------------------------------------------------
--------------AE---------------------------------------SAYRF
TLGS------------------------------VAG-----------------------
------------------------------------AVGATAV-----------------
-------------------------------------------------------YP-ID
LVKTRMQNQRGS----------------------GSVVGE--LM----------------
------------------------------------------------------------
----------------------------Y-KNSFDCFK---KVL-RY-------------
----------------------------EG------F-FG------LYRGLIPQLIGVAP
E--------KAIKLTVN---------DFVR---------DKFTRR---------------
----------------DGS-V-----PLPAE------V--LAGG---CAGGSQVI-FTNP
LEIVKIRLQ---------VAGEI--------------------------------TTGPR
V------------------------------------------SA-LNVL----------
-----------------RDL----G------I--------FGL----------------Y
KGAKACFLRDIPFSAIYFPVYAHCK-LLL---------ADEN------------------
-----------------------GHVGG-LNLLAA-GAMAGVPAASLVTPADVIK-TRLQ
VA-ARA----GQT------------------------------T-YSG----VIDCF-RK
ILREEGP--------SAFWKGTAARVFRSSPQFGVTLVTYEL-----------LQRWFYI
DF----------------------------------------------------------
--------------------------------------------------------
>MCAT|SLC25A20|O43772|HUMAN_Mitochondrial_carnitine/acylcarnitine_carrier_protein_OS=Homo_sapiens_OX=9606_GN=SLC25A20_PE=1_SV=1
------------------------------------------------------------
------------KPIS---------------------------------------PLKNL
LAGG------------------------------FGG-----------------------
------------------------------------VCLVFVG-----------------
-------------------------------------------------------HP-LD
TVKVRLQTQPPSLPG---------------------------------------------
------------------------------------------------------------
------------------------QPPMY-SGTFDCFR---KTL-FR-------------
----------------------------EG------I-TG------LYRGMAAPIIGVTP
M--------FAVCFFGF---------G--------------LGKKL--QQK---------
--------------HPEDV-L-----SYPQL------F--AAGM---LSGVFTTG-IMTP
GERIKCLLQ---------IQ-------------------------------------ASS
G----------------ESK--------Y-------------TGT-LDCAKKLY------
-----------------QEF----G------I--------RGI----------------Y
KGTVLTLMRDVPASGMYFMTYEWLK-NIF--------TPEG-------------------
-------------------KRVS-ELSA-PRILVA-GGIAGIFNWAVAIPPDVLK-SRFQ
TAPPG--------------------------------------K-YPN----GFRDVLRE
LIRDEGV--------TSLYKGFNAVMIRAFPANAACFLGFEV-----------AMKFLNW
AT----------------------------------------------------------
--------------------------------------------------------
>MPCP|SLC25A3|Q00325|HUMAN_Phosphate_carrier_protein,_mitochondrial_OS=Homo_sapiens_OX=9606_GN=SLC25A3_PE=1_SV=2
------------------------------------------------------------
---------------R---------------------------------------FFILC
GLGG-----------------------------IISC-----------------------
------------------------------------GTTHTAL-----------------
-------------------------------------------------------VP-LD
LVKCRMQVDPQK------------------------------------------------
------------------------------------------------------------
----------------------------Y-KGIFNGFS---VTL-KE-------------
----------------------------DG------V-RG------LAKGWAPTFLGYSM
Q--------GLCKFGFY---------EVFK---------VLYSNML--GEENTYL-----
-------------------------------WRTSLYL--AASA---SAEFFADI-ALAP
MEAAKVRIQ---------TQ----------------------------------------
--------------------------PGYA------------NTL-RDAAPKMY------
-----------------KEE----G------L--------KAF----------------Y
KGVAPLWMRQIPYTMMKFACFERTV-EAL---------YKFVVP----------------
----------KPRSEC------SKPEQL-VVTFVA-GYIAGVFCAIVSHPADSVV-SVLN
K--EKG---S---------------------------------------------SA-SL
VLKRLGF--------KGVWKGLFARIIMIGTLTALQWFIYDS-----------VKVYFRL
P-----------------------------------------------------------
--------------------------------------------------------
>M2OM|SLC25A11|Q02978|HUMAN_Mitochondrial_2-oxoglutarate/malate_carrier_protein_OS=Homo_sapiens_OX=9606_GN=SLC25A11_PE=1_SV=3
------------------------------------------------------------
-------------TSP---------------------------------------KSVKF
LFGG------------------------------LAG-----------------------
------------------------------------MGATVFV-----------------
-------------------------------------------------------QP-LD
LVKNRMQLSGEG--------------------------A---------------------
------------------------------------------------------------
------------------------KTREY-KTSFHALT---SIL-KA-------------
----------------------------EG------L-RG------IYTGLSAGLLRQAT
Y--------TTTRLGIY---------TVLF-------E--RLTG----ADGT--------
------------------------PPGFLLK------A--VIGM---TAGATGAF-VGTP
AEVALIRMT---------ADGRL--PA---------------------------------
-----------------DQR------RGY-------------KNV-FNALIRIT------
-----------------REE----G------V--------LTL----------------W
RGCIPTMARAVVVNAAQLASYSQSK-QFL-LDSG--YFSDNI------------------
-----------------------------LCHFCA-SMISGLVTTAASMPVDIAK-TRIQ
N--MRMIDGKPE---------------------------------YKN----GLDVL-FK
VVRYEGF--------FSLWKGFTPYYARLGPHTVLTFIFLEQ-----------MNKAYKR
LF----------------------------------------------------------
--------------------------------------------------------
>PM34|SLC25A17|O43808|HUMAN_Peroxisomal_membrane_protein_PMP34_OS=Homo_sapiens_OX=9606_GN=SLC25A17_PE=1_SV=1
-------------------------------------------SYE--------------
-------------------------------------------------------SLVHA
VAGA------------------------------VGS-----------------------
------------------------------------VTAMTVF-----------------
-------------------------------------------------------FP-LD
TARLRLQVDEKRKS----------------------------------------------
------------------------------------------------------------
------------------------------KTTHMVLL---EII-KE-------------
----------------------------EG------L-LA------PYRGWFPVISSLCC
S--------NFVYFYTF---------NSLK---------ALWVKGQ--HSTTG-------
---------KD--------------------------L--VVGF---VAGVVNVL-LTTP
LWVVNTRLK---------LQGAK-------------------------------------
---------------FRNED---IVPTNY-------------KGI-IDAFHQII------
-----------------RDE----G------I--------SAL----------------W
NGTFPSLL-LVFNPAIQFMFYEGLKRQLL-------------------------------
-------------------KK-RMKLSS-LDVFII-GAVAKAIATTVTYPLQTVQ-SILR
FGRHRL---NP------ENRTLGS---------------------LRN----ILYLL-HQ
RVRRFGI--------MGLYKGLEAKLLQTVLTAALMFLVYEK-----------LTAATFT
------------------------------------------------------------
--------------------------------------------------------
>UCP3|SLC25A9|P55916|HUMAN_Mitochondrial_uncoupling_protein_3_OS=Homo_sapiens_OX=9606_GN=UCP3_PE=1_SV=1
------------------------------------------------------------
------------PPT----------------------------------------MAVKF
LGAG------------------------------TAA-----------------------
------------------------------------CFADLVT-----------------
-------------------------------------------------------FP-LD
TAKVRLQIQGENQAV-----------------------QTA-------------------
------------------------------------------------------------
---------------------RL---VQY-RGVLGTIL---TMV-RT-------------
----------------------------EG------P-CS------PYNGLVAGLQRQMS
F--------ASIRIGLY---------DSVK-------QV-YTPK----GADN--------
------------------------S-SLTTR------I--LAGC---TTGAMAVT-CAQP
TDVVKVRFQ---------ASIHLG-PS---------------------------------
-----------------RSD------RKY-------------SGT-MDAYRTIA------
-----------------REE----G------V--------RGL----------------W
KGTLPNIMRNAIVNCAEVVTYDILK-EKL-LDYH--LLTDNF------------------
-----------------------------PCHFVS-AFGAGFCATVVASPVDVVK-TRYM
N--SPP----GQ---------------------------------YFS----PLDCM-IK
MVAQEGP--------TAFYKGFTPSFLRLGSWNVVMFVTYEQ-----------LKRALMK
VQ----------------------------------------------------------
--------------------------------------------------------
>UCP2|SLC25A8|P55851|HUMAN_Mitochondrial_uncoupling_protein_2_OS=Homo_sapiens_OX=9606_GN=UCP2_PE=1_SV=1
------------------------------------------------------------
------------PPT----------------------------------------ATVKF
LGAG------------------------------TAA-----------------------
------------------------------------CIADLIT-----------------
-------------------------------------------------------FP-LD
TAKVRLQIQGESQ-------------------------GPV-------------------
------------------------------------------------------------
---------------------RATASAQY-RGVMGTIL---TMV-RT-------------
----------------------------EG------P-RS------LYNGLVAGLQRQMS
F--------ASVRIGLY---------DSVK-------QF-YT-K----GSEH--------
------------------------A-SIGSR------L--LAGS---TTGALAVA-VAQP
TDVVKVRFQ---------AQAR----A---------------------------------
-----------------GGG------RRY-------------QST-VNAYKTIA------
-----------------REE----G------F--------RGL----------------W
KGTSPNVARNAIVNCAELVTYDLIK-DAL-LKAN--LMTDDL------------------
-----------------------------PCHFTS-AFGAGFCTTVIASPVDVVK-TRYM
N--SAL----GQ---------------------------------YSS----AGHCA-LT
MLQKEGP--------RAFYKGFMPSFLRLGSWNVVMFVTYEQ-----------LKRALMA
A-----------------------------------------------------------
--------------------------------------------------------
>TXTP|SLC25A1|P53007|HUMAN_Tricarboxylate_transport_protein,_mitochondrial_OS=Homo_sapiens_OX=9606_GN=SLC25A1_PE=1_SV=2
------------------------------------------------------------
------------KLTH---------------------------------------PGKAI
LAGG------------------------------LAG-----------------------
------------------------------------GIEICIT-----------------
-------------------------------------------------------FP-TE
YVKTQLQLDERSHP----------------------------------------------
------------------------------------------------------------
-----PR---------------------Y-RGIGDCVR---QTV-RS-------------
----------------------------HG------V-LG------LYRGLSSLLYGSIP
K--------AAVRFGMF---------EFLS---------NHMRDAQ--GR----------
--------------------L-----DSTRG------L--LCGL---GAGVAEAVVVVCP
METIKVKFI----------------------------------------------HDQTS
P----------------NPK--------Y-------------RGF-FHGVREIV------
-----------------REQ----G------L--------KGT----------------Y
QGLTATVLKQGSNQAIRFFVMTSLR-NWY-------------------------------
------RGDNPNK-----------PMNP-LITGVF-GAIAGAASVFGNTPLDVIK-TRMQ
--------------------GLEAH------------------K-YRN----TWDCG-LQ
ILKKEGL--------KAFYKGTVPRLGRVCLDVAIVFVIYDE-----------VVKLLNK
VW----------------------------------------------------------
--------------------------------------------------------
>UCP4|SLC25A27|O95847|HUMAN_Mitochondrial_uncoupling_protein_4_OS=Homo_sapiens_OX=9606_GN=SLC25A27_PE=2_SV=1
------------------------------------------------------------
----------RWP------------------------------------------RASKF
LLSG------------------------------CAA-----------------------
------------------------------------TVAELAT-----------------
-------------------------------------------------------FP-LD
LTKTRLQMQGEAALARL---------------------GDG-------------------
------------------------------------------------------------
---------------------AR-ESAPY-RGMVRTAL---GII-EE-------------
----------------------------EG------F-LK------LWQGVTPAIYRHVV
Y--------SGGRMVTY---------EHLR-------EV-VFGK----SEDE--------
------------------------HYPLWKS------V--IGGM---MAGVIGQF-LANP
TDLVKVQMQ---------MEGKRK-LE---------------------------------
-----------------GKP------LRF-------------RGV-HHAFAKIL------
-----------------AEG----G------I--------RGL----------------W
AGWVPNIQRAALVNMGDLTTYDTVK-HYL-VLNT--PLEDNI------------------
-----------------------------MTHGLS-SLCSGLVASILGTPADVIK-SRIM
N--QPR----DK---------QGRGLL------------------YKS----STDCL-IQ
AVQGEGF--------MSLYKGFLPSWLRMTPWSMVFWLTYEK-----------IREMSGV
------------------------------------------------------------
--------------------------------------------------------
>ADT4|SLC25A31|Q9H0C2|HUMAN_ADP/ATP_translocase_4_OS=Homo_sapiens_OX=9606_GN=SLC25A31_PE=1_SV=1
------------------------------------------------------------
------------DASS---------------------------------------FGKDL
LAGG------------------------------VAA-----------------------
------------------------------------AVSKTAV-----------------
-------------------------------------------------------AP-IE
RVKLLLQVQASSKQI---------------------------------------------
------------------------------------------------------------
-----------------------SPEARY-KGMVDCLV---RIP-RE-------------
----------------------------QG------F-FS------FWRGNLANVIRYFP
T--------QALNFAFK---------DKYK---------QLFMSGV--NKEKQFW-----
--------------------R-----WFLAN------L--ASGG---AAGATSLC-VVYP
LDFARTRLGV-------DIGKGP-------------------------------------
-----------------EER-------QF-------------KGL-GDCIMKIA------
-----------------KSD----G------I--------AGL----------------Y
QGFGVSVQGIIVYRASYFGAYDTVK-GLL-------------------------------
--------------------PKPKKTPF-LVSFFI-AQVVTTCSGILSYPFDTVR-RRMM
M--QSG---EAKR----------------Q---------------YKG----TLDCF-VK
IYQHEGI--------SSFFRGAFSNVLRGTGGALV-LVLYDK-----------IKEFFHI
D-----------------------------------------------------------
--------------------------------------------------------
>GHC1|SLC25A22|Q9H936|HUMAN_Mitochondrial_glutamate_carrier_1_OS=Homo_sapiens_OX=9606_GN=SLC25A22_PE=1_SV=1
------------------------------------------------------------
------------KQIS---------------------------------------LPAKL
INGG------------------------------IAG-----------------------
------------------------------------LIGVTCV-----------------
-------------------------------------------------------FP-ID
LAKTRLQNQQ---------------------------NGQ--RV----------------
------------------------------------------------------------
----------------------------Y-TSMSDCLI---KTV-RS-------------
----------------------------EG------Y-FG------MYRGAAVNLTLVTP
E--------KAIKLAAN---------DFFR---------HQLSKD---------------
----------------GQK-L-----TLLKE------M--LAGC---GAGTCQVI-VTTP
MEMLKIQLQ---------DAGRIAAQR-----------KILAAQGQLSAQGGAQPSVEAP
A----------------APR----------------------PTA-TQLTRDLL------
-----------------RSR----G------I--------AGL----------------Y
KGLGATLLRDVPFSVVYFPLFANLN-QLG---------RP--------------------
--------------------ASEEKSPF-YVSFLA-GCVAGSAAAVAVNPCDVVK-TRLQ
SL-QRG---VNED------------------------------T-YSG----ILDCA-RK
ILRHEGP--------SAFLKGAYCRALVIAPLFGIAQVVYFL-----------GIA----
------------------------------------------------------------
--------------------------------------------------------
>SLC25A48|Q6ZT89|HUMAN_Solute_carrier_family_25_member_48_OS=Homo_sapiens_OX=9606_GN=SLC25A48_PE=1_SV=2
------------------------------------------------------------
--------------SF---------------------------------------QLEDF
AAGW------------------------------IGG-----------------------
------------------------------------AASVIVG-----------------
-------------------------------------------------------HP-LD
TVKTRLQAG---------------------------------------------------
------------------------------------------------------------
--------------------------VGY-GNTLSCIR---VVY-RR-------------
----------------------------ES------M-FG------FFKGMSFPLASIAV
Y--------NSVVFGVF---------SNTQ---------RFLSQHR--CGEP--------
--------------EASPP-R-----TLSDL------L--LASM---VAGVVSVG-LGGP
VDLIKIRLQ---------MQTQPFRDANLGLKS-------RAVAP--------------A
E----------------QPA--------Y-------------QGP-VHCITTIV------
-----------------RNE----G------L--------AGL----------------Y
RGASAMLLRDVPGYCLYFIPYVFLS-EWI--------TPEAC------------------
-------------------TGPS----P-CAVWLA-GGMAGAISWGTATPMDVVK-SRLQ
A--DGV---YL-------------------------------NK-YKG----VLDCI-SQ
SYQKEGL--------KVFFRGITVNAVRGFPMSAAMFLGYEL-----------SLQAIRG
DH----------------------------------------------------------
--------------------------------------------------------
>KMCP1|SLC25A30|Q5SVS4|HUMAN_Kidney_mitochondrial_carrier_protein_1_OS=Homo_sapiens_OX=9606_GN=SLC25A30_PE=1_SV=1
------------------------------------------------------------
-------SALNWKP---------------------------------------------F
VYGG------------------------------LAS-----------------------
------------------------------------ITAECGT-----------------
-------------------------------------------------------FP-ID
LTKTRLQIQGQTND--------------------------A-------------------
------------------------------------------------------------
---------------------KF-KEIRY-RGMLHALV---RIG-RE-------------
----------------------------EG------L-KA------LYSGIAPAMLRQAS
Y--------GTIKIGTY---------QSLK-------RL-FIER----PED---------
-------------------------ETLPIN------V--ICGI---LSGVISST-IANP
TDVLKIRMQ---------AQSN--------------------------------------
--------------------------TIQ-------------GGM-IGNFMNIY------
-----------------QQE----G------T--------RGL----------------W
KGVSLTAQRAAIVVGVELPVYDITK-KHL-ILSG--LMGDTV------------------
-----------------------------YTHFLS-SFTCGLAGALASNPVDVVR-TRMM
N--QR-------------VLRDGRCSG------------------YTG----TLDCL-LQ
TWKNEGF--------FALYKGFWPNWLRLGPWNIIFFVTYEQ-----------LKKLD--
------------------------------------------------------------
--------------------------------------------------------
>ODC|SLC25A21|Q9BQT8|HUMAN_Mitochondrial_2-oxodicarboxylate_carrier_OS=Homo_sapiens_OX=9606_GN=SLC25A21_PE=1_SV=1
------------------------------------------------------------
--------------RE---------------------------------------ASRQI
VAGG------------------------------SAG-----------------------
------------------------------------LVEICLM-----------------
-------------------------------------------------------HP-LD
VVKTRFQIQRCA-TD-----------------PNS-------------------------
------------------------------------------------------------
----------------------------Y-KSLVDSFR---MIF-QM-------------
----------------------------EG------L-FG------FYKGILPPILAETP
K--------RAVKFFTF---------EQYK---------KLLGYVS--------------
----------------LSP-A------LTFA------I---AGL---GSGLTEAI-VVNP
FEVVKVGLQ---------ANRNT-FAE---------------------------------
----------------------------Q-------------PST-VGYARQII------
-----------------KKEG--WG------L--------QGL----------------N
KGLTATLGRHGVFNMVYFGFYYNVK-NMI---------P---------------------
-------------------VNKDPILEF-WRKFGI-GLLSGTIASVINIPFDVAK-SRIQ
GP-QPV---PGEI------------------------------K-YRT----CFKTM-AT
VYQEEGI--------LALYKGLLPKIMRLGPGGAVMLLVYEY-----------TYSWLQE
NW----------------------------------------------------------
--------------------------------------------------------
>GHC2|SLC25A18|Q9H1K4|HUMAN_Mitochondrial_glutamate_carrier_2_OS=Homo_sapiens_OX=9606_GN=SLC25A18_PE=1_SV=1
------------------------------------------------------------
------------QDLS---------------------------------------ITAKL
INGG------------------------------VAG-----------------------
------------------------------------LVGVTCV-----------------
-------------------------------------------------------FP-ID
LAKTRLQNQH----------------------------GK--AM----------------
------------------------------------------------------------
----------------------------Y-KGMIDCLM---KTA-RA-------------
----------------------------EG------F-FG------MYRGAAVNLTLVTP
E--------KAIKLAAN---------DFFR---------RLLMED---------------
----------------GMQ-R-----NLKME------M--LAGC---GAGMCQVV-VTCP
MEMLKIQLQ---------DAGRLAVHH-----------QGSASAPSTSRSY----TTGSA
S----------------THR--------R-------------PSA-TLIAWELL------
-----------------RTQ----G------L--------AGL----------------Y
RGLGATLLRDIPFSIIYFPLFANLN-NLG---------FN--------------------
--------------------ELAGKASF-AHSFVS-GCVAGSIAAVAVTPLDVLK-TRIQ
TL-KKG---LGED------------------------------M-YSG----ITDCA-RK
LWIQEGP--------SAFMKGAGCRALVIAPLFGIAQGVYFI-----------G------
------------------------------------------------------------
--------------------------------------------------------
>SLC25A38|Q96DW6|HUMAN_Mitochondrial_glycine_transporter_OS=Homo_sapiens_OX=9606_GN=SLC25A38_PE=2_SV=1
------------------------------------------------------------
-------------LHP---------------------------------------VIKAF
LCGS------------------------------ISG-----------------------
------------------------------------TCSTLLF-----------------
-------------------------------------------------------QP-LD
LLKTRLQTLQPSDH----------------------------------------------
------------------------------------------------------------
-G---SR---------------------R-VGMLAVLL---KVV-RT-------------
----------------------------ES------L-LG------LWKGMSPSIVRCVP
G--------VGIYFGTL---------YSLK---------QYFL--R--GHPP--------
-------------------------------TALES-V--MLGV---GSRSVAGV-CMSP
ITVIKTRYE---------SGKYG-------------------------------------
----------------------------Y-------------ESI-YAALRSIY------
-----------------HSE----G------H--------RGL----------------F
SGLTATLLRDAPFSGIYLMFYNQTK-NIV---------PHDQ------------------
---------VDATL------------IP-ITNFSC-GIFAGILASLVTQPADVIK-THMQ
L------------------------------------YP---LK-FQW----IGQAV-TL
IFKDYGL--------RGFFQGGIPRALRRTLMAAMAWTVYEE-----------MMAKMGL
KS----------------------------------------------------------
--------------------------------------------------------
>SLC25A41|Q8N5S1|HUMAN_Mitochondrial_carrier_protein_SCaMC-3L_OS=Homo_sapiens_OX=9606_GN=SLC25A41_PE=2_SV=2
------------------------------------------------------------
------------NKEA---------------------------------------LWKFL
LSGA------------------------------MAG-----------------------
------------------------------------AVSRTGT-----------------
-------------------------------------------------------AP-LD
RAKVYMQVYS--------------------------------------------------
------------------------------------------------------------
-----SK------TN-------------F-TNLLGGLQ---SMV-QE-------------
----------------------------GG------F-RS------LWRGNGINVLKIAP
E--------YAIKFSVF---------EQCK---------NYFCGIQ--G-----------
------------------S-P-----PFQER------L--LAGS---LAVAISQT-LINP
MEVLKTRLT---------LR----------------------------------------
-----------------RTG-------QY-------------KGL-LDCARQIL------
-----------------QRE----G------T--------RAL----------------Y
RGYLPNMLGIIPYACTDLAVYEMLQ-CF--------------------------------
WVKSG-RDMGDP--------------SG-LVSLSS-VTLSTTCGQMASYPLTLVR-TRMQ
A--QD----------------------------TVEGSNP-------T----MRGVL-QR
ILAQQGW--------LGLYRGMTPTLLKVLPAGGISYVVYEA-----------MKKTLG-
------------------------------------------------------------
--------------------------------------------------------
>ORNT2|SLC25A2|Q9BXI2|HUMAN_Mitochondrial_ornithine_transporter_2_OS=Homo_sapiens_OX=9606_GN=SLC25A2_PE=1_SV=3
------------------------------------------------------------
-------------GIQ---------------------------------------AAIDL
TAGA------------------------------AGG-----------------------
------------------------------------TACVLTG-----------------
-------------------------------------------------------QP-FD
TIKVKMQTFP--------------------------------------------------
------------------------------------------------------------
--------------------------DLY-KGLTDCFL---KTY-AQ-------------
----------------------------VG------L-RG------FYKGTGPALMAYVA
E--------NSVLFMCY---------GFCQ---------QFVRKVA--GMDK--------
----------------QAK-L-----SDLQT------A--AAGS---FASAFAAL-ALCP
TELVKCRLQ---------TMYEM-------------------------------EMSGKI
A----------------KSH----------------------NTI-WSVVKGIL------
-----------------KKD----GP--------------LGF----------------Y
HGLSSTLLQEVPGYFFFFGGYELSR-SFF---------ASGR------------------
---------------------SKDELGP-VHLMLS-GGVAGICLWLVVFPVDCIK-SRIQ
V-------------------------------------LSMYGK-QAG----FIGTL-LS
VVRNEGI--------VALYSGLKATMIRAIPANGALFVAYEY-----------SRKMMMK
QL----------------------------------------------------------
--------------------------------------------------------
>GDC|SLC25A16|P16260|HUMAN_Graves_disease_carrier_protein_OS=Homo_sapiens_OX=9606_GN=SLC25A16_PE=1_SV=3
------------------------------------------------------------
----------------R-----------------------------------DFYWLRSF
LAGG------------------------------IAG-----------------------
------------------------------------CCAKTTV-----------------
-------------------------------------------------------AP-LD
RVKVLLQAHNHHYK----------------------------------------------
------------------------------------------------------------
----------------------------H-LGVFSALR---AVP-QK-------------
----------------------------EG------F-LG------LYKGNGAMMIRIFP
Y--------GAIQFMAF---------EHYK---------TLITTKL--GISGHVHR----
-------------------------------------L--MAGS---MAGMTAVI-CTYP
LDMVRVRLA-F------QVKGEH-------------------------------------
---------------------------SY-------------TGI-IHAFKTIY------
-----------------AKEG---G------F--------FGF----------------Y
RGLMPTILGMAPYAGVSFFTFGTLK---------------------------------SV
GLSHAPTLLGRPSSD----NPNVLVLKT-HVNLLC-GGVAGAIAQTISYPFDVTR-RRMQ
L--GTV---LPE---------------------------------FEKC-LTMRDTM-KY
VYGHHGIR-------KGLYRGLSLNYIRCIPSQAVAFTTYEL-----------MKQFFHL
N-----------------------------------------------------------
--------------------------------------------------------
>MFRN2|SLC25A28|Q96A46|HUMAN_Mitoferrin-2_OS=Homo_sapiens_OX=9606_GN=SLC25A28_PE=2_SV=1
------------------------------------------------------------
-------------GAT---------------------------------------VTTHM
VAGA------------------------------VAG-----------------------
------------------------------------ILEHCVM-----------------
-------------------------------------------------------YP-ID
CVKTRMQSLQPDPA----------------------------------------------
------------------------------------------------------------
-----AR---------------------Y-RNVLEALW---RII-RT-------------
----------------------------EG------L-WR------PMRGLNVTATGAGP
A--------HALYFACY---------EKLK---------KTLSDVI--HPG---------
----GNSH------------I-----AN---------G--AAGC---VATLLHDA-AMNP
AEVVKQRMQ---------MY----------------------------------------
N----------------SP---------Y-------------HRV-TDCVRAVW------
-----------------QNE----G------A--------GAF----------------Y
RSYTTQLTMNVPFQAIHFMTYEFLQ-EHF---------NPQR------------------
-------R-----------------YNP-SSHVLS-GACAGAVAAAATTPLDVCK-TLLN
T--QES-------------LALNS-H-------------ITG-H-ITG----MASAF-RT
VYQVGGV--------TAYFRGVQARVIYQIPSTAIAWSVYEF-----------FKYLITK
RQ----------------------------------------------------------
--------------------------------------------------------
>MFRN1|SLC25A37|Q9NYZ2|HUMAN_Mitoferrin-1_OS=Homo_sapiens_OX=9606_GN=SLC25A37_PE=1_SV=2
------------------------------------------------------------
------------TSAS---------------------------------------VSTHM
TAGA------------------------------MAG-----------------------
------------------------------------ILEHSVM-----------------
-------------------------------------------------------YP-VD
SVKTRMQSLSPDPK----------------------------------------------
------------------------------------------------------------
-----AQ---------------------Y-TSIYGALK---KIM-RT-------------
----------------------------EG------F-WR------PLRGVNVMIMGAGP
A--------HAMYFACY---------ENMK---------RTLNDVF--HHQ---------
----GNSH------------L-----AN---------G--IAGS---MATLLHDA-VMNP
AEVVKQRLQ---------MY----------------------------------------
N----------------SQ---------H-------------RSA-ISCIRTVW------
-----------------RTE----G------L--------GAF----------------Y
RSYTTQLTMNIPFQSIHFITYEFLQ-EQV---------NPHR------------------
-------T-----------------YNP-QSHIIS-GGLAGALAAAATTPLDVCK-TLLN
T--QEN-------------VALSLAN-------------ISG-R-LSG----MANAF-RT
VYQLNGL--------AGYFKGIQARVIYQMPSTAISWSVYEF-----------FKYFLTK
RQ----------------------------------------------------------
--------------------------------------------------------
>SLC25A47|Q6Q0C1|HUMAN_Solute_carrier_family_25_member_47_OS=Homo_sapiens_OX=9606_GN=SLC25A47_PE=2_SV=1
------------------------------------------------------------
---------------------------------------------------------MDF
VAGA------------------------------IGG-----------------------
------------------------------------VCGVAVG-----------------
-------------------------------------------------------YP-LD
TVKVRIQTE---------------------------------------------------
------------------------------------------------------------
--------------------------PKY-TGIWHCVR---DTY-HR-------------
----------------------------ER------V-WG------FYRGLSLPVCTVSL
V--------SSVSFGTY---------RHCL---------AHICRLR--YG----------
--------------NPDAK-P-----TKADI------T--LSGC---ASGLVRVF-LTSP
TEVAKVRLQ---------TQTQAQKQQRRLSASGPLAVPPMCPVP------------PAC
P----------------EPK--------Y-------------RGP-LHCLATVA------
-----------------REE----G------L--------CGL----------------Y
KGSSALVLRDGHSFATYFLSYAVLC-EWL--------SPAGH------------------
-------------------SRPD----V-PGVLVA-GGCAGVLAWAVATPMDVIK-SRLQ
A--DG----QGQ------------------------------RR-YRG----LLHCM-VT
SVREEGP--------RVLFKGLVLNCCRAFPVNMVVFVAYEA-----------VLRLARG
------------------------------------------------------------
--------------------------------------------------------
>SLC25A51|Q9H1U9|HUMAN_Mitochondrial_nicotinamide_adenine_dinucleotide_transporter_SLC25A51_OS=Homo_sapiens_OX=9606_GN=SLC25A51_PE=1_SV=1
------------------------------------------------------------
----------------------------------------------------NVGEMKHY
LCGC------------------------------CAA-----------------------
------------------------------------FNNVAIT-----------------
-------------------------------------------------------FP-IQ
KVLFRQQLYG--------------------------------------------------
------------------------------------------------------------
------------------------------IKTRDAIL---QLR----------------
---------------------------RDG------F-RN------LYRGILPPLMQKTT
T--------LALMFGLY---------EDLS---------CLLHKHV--S-----------
--------------------AP----EFATS------G--VAAV---LAGTTEA--IFTP
LERVQTLLQ---------------------------------------------------
-----------------DHK----HHDKF-------------TNT-YQAFKA-L------
-----------------KCH----G------I--------GEY----------------Y
RGLVPILFRNGLSNVLFFGLRGPIK-EHL---------PTA-------------------
---------------------TTHSAHL-VNDFIC-GGLLGAMLGFLFFPINVVK-TRIQ
S--QIG---GE----------------------------------FQS----FPKVF-QK
IWLERDRK------LINLFRGAHLNYHRSLISWGIINATYEF-----------LLKVI--
------------------------------------------------------------
--------------------------------------------------------
>SLC25A52|Q3SY17|HUMAN_Mitochondrial_nicotinamide_adenine_dinucleotide_transporter_SLC25A52_OS=Homo_sapiens_OX=9606_GN=SLC25A52_PE=1_SV=2
------------------------------------------------------------
----------------------------------------------------NVGEMKHY
LCGC------------------------------CAA-----------------------
------------------------------------FNNVAIT-----------------
-------------------------------------------------------YP-IQ
KVLFRQQLYG--------------------------------------------------
------------------------------------------------------------
------------------------------IKTRDAVL---QLR----------------
---------------------------RDG------F-RN------LYRGILPPLMQKTT
T--------LALMFGLY---------EDLS---------CLLRKHV--R-----------
--------------------AP----EFATH------G--VAAV---LAGTAEA--IFTP
LERVQTLLQ---------------------------------------------------
-----------------NHK----HHDKF-------------TNT-YQAFKA-L------
-----------------KCH----G------I--------GEY----------------Y
RGLVPILFRNGLSNVLFFGLRGPIK-EHL---------PTA-------------------
---------------------TTHSAHL-VNDFIG-GGLLGAMLGFLCFPINVVK-TRLQ
S--QIG---GE----------------------------------FQS----FPKVF-QK
IWLERDRK------LINLFRGAHLNYHRSLISWGIINATYEF-----------LLKFI--
------------------------------------------------------------
--------------------------------------------------------
>SLC25A44|Q96H78|HUMAN_Solute_carrier_family_25_member_44_OS=Homo_sapiens_OX=9606_GN=SLC25A44_PE=2_SV=1
------------------------------------------------------------
----------------------------------------------------------KF
YVFG-----------------------------VAMT-----------------------
------------------------------------MMIRVSV-----------------
-------------------------------------------------------YP-FT
LIRTRLQVQKGKSL----------------------------------------------
------------------------------------------------------------
----------------------------Y-HGTFDAFI---KIL-RA-------------
----------------------------DG------I-TG------LYRGFLVNTFTLI-
--------SGQCYVTTY---------ELTR---------KFVADYS--QSNTVKS-----
-------------------------------------L--VAGG---SASLVAQS-ITVP
IDVVSQHLM---------MQRKGEKMGRFQVR------------GN----------PEGQ
G-VV---------AFG-QTK---------------------------DIIRQIL------
-----------------QAD----G------L--------RGF----------------Y
RGYVASLLTYIPNSAVWWPFYHFYA-EQL-SY----------------------------
-------------------LCPKECPHI-VFQAVS-GPLAAATASILTNPMDVIR-TRVQ
V--EG----------------------------------------KNS----IILTF-RQ
LMAEEGP--------WGLMKGLSARIISATPSTIVIVVGYES-----------LKKLSLR
P-----------------------------------------------------------
--------------------------------------------------------
>SLC25A45|Q8N413|HUMAN_Solute_carrier_family_25_member_45_OS=Homo_sapiens_OX=9606_GN=SLC25A45_PE=2_SV=2
------------------------------------------------------------
---------------M---------------------------------------PVEEF
VAGW------------------------------ISG-----------------------
------------------------------------ALGLVLG-----------------
-------------------------------------------------------HP-FD
TVKVRLQTQ---------------------------------------------------
------------------------------------------------------------
--------------------------TTY-RGIVDCMV---KIY-RH-------------
----------------------------ES------L-LG------FFKGMSFPIASIAV
V--------NSVLFGVY---------SNTL---------LVLTATS--HQER--------
--------------RAQPP-------SYMHI------F--LAGC---TGGFLQAY-CLAP
FDLIKVRLQ---------NQTEP-------------------------------RAQPGS
P----------------PPR--------Y-------------QGP-VHCAASIF------
-----------------REE----G------P--------RGL----------------F
RGAWALTLRDTPTVGIYFITYEGLC-RQY--------TPEG-------------------
-------------------QNPS----S-ATVLVA-GGFAGIASWVAATPLDMIK-SRMQ
M--DGL---RR-------------------------------RV-YQG----MLDCM-VS
SIRQEGL--------GVFFRGVTINSARAFPVNAVTFLSYEY-----------LLRWWG-
------------------------------------------------------------
--------------------------------------------------------
>SLC25A39|Q9BZJ4|HUMAN_Solute_carrier_family_25_member_39_OS=Homo_sapiens_OX=9606_GN=SLC25A39_PE=2_SV=2
------------------------------------------------------------
------------AGIS---------------------------------------PLQQM
VASG------------------------------TGA-----------------------
------------------------------------VVTSLFM-----------------
-------------------------------------------------------TP-LD
VVKVRLQSQRPSMASELMPSSRLWSLSYTKLPSSLQSTGKCLLYC---------NGVLEP
-LYLC------------------------------------PNGARCA------------
--TWFQDPTR------------------F-TGTMDAFV---KIV-RH-------------
----------------------------EG------T-RT------LWSGLPATLVMTVP
A--------TAIYFTAY---------DQLK---------AFLCGRA--LTSDLY------
-----------------------------AP------M--VAGA---LARLGTVT-VISP
LELMRTKLQ---------------------------------------------------
-----------------AQH------VSY-------------REL-GACVRTAV------
-----------------AQG----G------W--------RSL----------------W
LGWGPTALRDVPFSALYWFNYELVK-SWL-NG----------------------------
-------------------FRPKDQTSV-GMSFVA-GGISGTVAAVLTLPFDVVK-TQRQ
V--ALG---AMEAV----RVNPLH---------------------VDS----TWLLL-RR
IRAESGT--------KGLFAGFLPRIIKAAPSCAIMISTYEF-----------GKSFFQR
LN----------------------------------------------------------
--------------------------------------------------------
>SLC25A35|Q3KQZ1|HUMAN_Solute_carrier_family_25_member_35_OS=Homo_sapiens_OX=9606_GN=SLC25A35_PE=1_SV=1
------------------------------------------------------------
---------------------------------------------------------MDF
LMSG------------------------------LAA-----------------------
------------------------------------CGACVFT-----------------
-------------------------------------------------------NP-LE
VVKTRMQLQGELQAP-----------------------GT--------------------
------------------------------------------------------------
------------------------YQRHY-RNVFHAFI---TIG-KV-------------
----------------------------DG------L-AA------LQKGLAPALLYQFL
M--------NGIRLGTY---------GLAE-------AGGYLHT----AEGT--------
------------------------H-SPARS------A--AAGA---MAGVMGAY-LGSP
IYMVKTHLQ---------AQAASEIAV---------------------------------
-----------------GHQ------YKH-------------QGM-FQALTEIG------
-----------------QKH----G------L--------VGL----------------W
RGALGGLPRVIVGSSTQLCTFSSTK-DLL-SQWE--IFPPQSW-----------------
-----------------------------KLALVA-AMMSGIAVVLAMAPFDVAC-TRLY
N--QPT----DA---------QGKGLM------------------YRG----ILDAL-LQ
TARTEGI--------FGMYKGIGASYFRLGPHTILSLFFWDQ-----------LRSLYYT
DT----------------------------------------------------------
--------------------------------------------------------
>SLC25A43|Q8WUT9|HUMAN_Solute_carrier_family_25_member_43_OS=Homo_sapiens_OX=9606_GN=SLC25A43_PE=2_SV=2
------------------------------------------------------------
------------GRLT---------------------------------------GGQRL
LCAG------------------------------LAG-----------------------
------------------------------------TLSLSLT-----------------
-------------------------------------------------------AP-LE
LATVLAQVGVVRGHA---------------------------------------------
------------------------------------------------------------
------------------------------RGPWATGH---RVW-RA-------------
----------------------------EG------L-RA------LWKGNAVACLRLFP
C--------SAVQLAAY---------RKFV---------VLFTDDL--GH----------
--------------------I-----SQWSS------I--MAGS---LAGMVSTI-VTYP
TDLIKTRLI---------MQNILE------------------------------------
--------------------------PSY-------------RGL-LHAFSTIY------
-----------------QQE----G------F--------LAL----------------Y
RGVSLTVVGALPFSAGSLLVYMNLE-KIW---------N---------------------
----------GPRD----------QFSL-PQNFAN-VCLAAAVTQTLSFPFETVK-RKMQ
A--QSP---YL----------------------PHSGGVDV--H-FSG----AVDCF-RQ
IVKAQGV--------LGLWNGLTANLLKIVPYFGIMFSTFEF-----------CKRICLY
QN----------------------------------------------------------
--------------------------------------------------------
>SLC25A40|Q8TBP6|HUMAN_Solute_carrier_family_25_member_40_OS=Homo_sapiens_OX=9606_GN=SLC25A40_PE=1_SV=1
------------------------------------------------------------
-------------KVT---------------------------------------PLQQM
LASC------------------------------TGA-----------------------
------------------------------------ILTSVIV-----------------
-------------------------------------------------------TP-LD
VVKIRLQAQNNPL-----------------------PKGKCFVYS---------NGLMDH
-LCVC------------------------------------EEGGN-K------------
--LWYKKPGN------------------F-QGTLDAFF---KII-RN-------------
----------------------------EG------I-KS------LWSGLPPTLVMAVP
A--------TVIYFTCY---------DQLS---------ALLRSKL--GENETC------
-----------------------------IP------I--VAGI---VARFGAVT-VISP
LELIRTKMQ---------------------------------------------------
-----------------SKK------FSY-------------VEL-HRFVSKKV------
-----------------SED----G------W--------ISL----------------W
RGWAPTVLRDVPFSAMYWYNYEILK-KWL-CE----------------------------
-------------------KSGLYEPTF-MINFTS-GALSGSFAAVATLPFDVVK-TQKQ
T--QLW---TYESH----KISMPL---------------------HMS----TWIIM-KN
IVAKNGF--------SGLFSGLIPRLIKIAPACAIMISTYEF-----------GKAFFQK
QN----------------------------------------------------------
--------------------------------------------------------
>SLC25A53|Q5H9E4|HUMAN_Solute_carrier_family_25_member_53_OS=Homo_sapiens_OX=9606_GN=SLC25A53_PE=2_SV=1
------------------------------------------------------------
------------KELQHRT--------------------------RAEAPGKKSWHSQAY
ALGA------------------------------VSN-----------------------
------------------------------------FMSTFLT-----------------
-------------------------------------------------------FP-IY
KVVFRQQIHA--------------------------------------------------
------------------------------------------------------------
------------------------------MAVSEAVR---QLW----------------
---------------------------HEG------P-QY------FYRGIYPPLLSKTL
Q--------GTLLFGTY---------DSLL---------CFL--------SP------V-
-GPHTLGHR----------------------------W--AAGL---MSGVVEAV-ALSP
FERVQNVLQ---------------------------------------------------
-----------------DGR----KQARF-------------PST-FSILKE-F------
-----------------NSY----G------LWGR---LSLGY----------------Y
RGFWPVLARNSLGSALYFSFKDPIQ-DGL-----------A-------------------
---------------------EQGLPHW-VPALVS-GSVNGTITCLVLYPLIVLV-ANMQ
S--HIG-----------------------------------WQN-MPS----LWASA-QD
VWNTRGRK------LLLIYRGGSLVILRSSVTWGLTTAIHDF-----------LQRKS--
------------------------------------------------------------
--------------------------------------------------------
>SLC25A34|Q6PIV7|HUMAN_Solute_carrier_family_25_member_34_OS=Homo_sapiens_OX=9606_GN=SLC25A34_PE=2_SV=1
------------------------------------------------------------
------------ETVP---------------------------------------PAVDL
VLGA------------------------------SAC-----------------------
------------------------------------CLACVFT-----------------
-------------------------------------------------------NP-LE
VVKTRLQLQGELQAR-----------------------GT--------------------
------------------------------------------------------------
------------------------YPRPY-HGFIASVA---AVA-RA-------------
----------------------------DG------L-WG------LQKGLAAGLLYQGL
M--------NGVRFYCY---------SLAC-------QAGLTQQ----------------
---------------------------PGGT------V--VAGA---VAGALGAF-VGSP
AYLIKTQLQ---------AQTVAAVAV---------------------------------
-----------------GHQ------HNH-------------QTV-LGALETIW------
-----------------RQQ----G------L--------LGL----------------W
QGVGGAVPRVMVGSAAQLATFASAK-AWV-QKQQ--WLPEDSW-----------------
-----------------------------LVALAG-GMISSIAVVVVMTPFDVVS-TRLY
N--QPV----DT---------AGRGQL------------------YGG----LTDCM-VK
IWRQEGP--------LALYKGLGPAYLRLGPHTILSMLFWDE-----------LRKLAGR
AQ----------------------------------------------------------
--------------------------------------------------------
>MTCH1|SLC25A49|Q9NZJ7|HUMAN_Mitochondrial_carrier_homolog_1_OS=Homo_sapiens_OX=9606_GN=MTCH1_PE=1_SV=1
------------------------------------------------------------
-PAHRAHPRHPRPAAQP--------------------------------------SARRM
DGGSGG----------------------------LGS---------GDNAP--------T
TE------ALFVA---------------------LGAGVTALS-----------------
-------------------------------------------------------HP-LL
YVKLLIQVGHEPM---------------------PPTLGT--------------------
------------------------------------------------------------
--NVLGRKVL------------------YLPSFFTYAK---YIV-QV-------------
----------------------------DG-----K--IG------LFRGLSPRLMSNAL
S--------TVTRGSMKKVFPP-DEIEQVSNKDDMK---TSLKKVV--KE----------
-------------------------------------T--SYEM---MMQCVSRM-LAHP
LHVISMRCM---------VQ----------------------------------------
--FV-------------GRE------AKY-------------SGV-LSSIGKIF------
-----------------KEE----G------L--------LGF----------------F
VGLIPHLLGDVVFLWGCNLLAHFIN-AYL--------VDDSVSD----------------
TPGGLGNDQN---------PGSQFSQAL-AIRSYT-KFVMGIAVSMLTYPFLLVG-DLMA
V--NNC------------GLQAGLPPY-SPV--------------FKS----WIHCW--K
YLSVQGQ----------LFRGSSLLFRRVSSGSCFAL-----------------------
---------------------------------------------------------E--
--------------------------------------------------------
>MTCH2|SLC25A50|Q9Y6C9|HUMAN_Mitochondrial_carrier_homolog_2_OS=Homo_sapiens_OX=9606_GN=MTCH2_PE=1_SV=1
------------------------------------------------------------
-------------------------------------------------------AASQV
LLGSG-------------------------------------------------------
--------------------------------------LTILS-----------------
-------------------------------------------------------QP-LM
YVKVLIQVGYEPL---------------------PPTIGR--------------------
------------------------------------------------------------
--NIFGRQVC------------------QLPGLFSYAQ---HIA-SI-------------
----------------------------DG-----R--RG------LFTGLTPRLCSGVL
G--------TVVHGKVLQHYQESDKGEELGPGNVQKEVSSSFDHVI--KE----------
-------------------------------------T--TREM---IARSAATL-ITHP
FHVITLRSM---------VQ----------------------------------------
--FI-------------GRE------SKY-------------CGL-CDSIITIY------
-----------------REE----G------I--------LGF----------------F
AGLVPRLLGDILSLWLCNSLAYLVN-TYA--------LDSGVSTM------N--------
-----------------------------EMKSYS-QAVTGFFASMLTYPFVLVS-NLMA
V--NNC------------GLAGGCPPY-SPI--------------YTS----WIDCW--C
MLQKEGN----------MSRGNSLFFRKV---------------PFGKTYCCDLKMLI--
------------------------------------------------------------
--------------------------------------------------------
